# Supplementary material for: A single-cell atlas of the bobtail squid visual and nervous system highlights molecular principles of convergent evolution
Source: Nat Ecol Evol. 2025 Jun 6;9(7):1245–62. doi: 10.1038/s41559-025-02720-9 (PMC12240821; doi:10.1038/s41559-025-02720-9)
Supplement: Supplementary file 4 — Supplementary Table 1. Genome assembly statistics at successive steps. Supplementary Table 2. Mapping statistics for RNA-seq from stages and tissues. Supplementary Table 3. Oligonucleotide sequence of HCR probes. Supplementary Table 4. Marker genes inferred for the retina. Supplementary Table 5. Marker genes inferred for the adult optic lobe. Supplementary Table 6. Marker genes inferred for the hatchling optic lobe. Supplementary Table 7. Marker genes inferred for other brain lobes. Supplementary Table 8. Neuropeptides in E. berryi. Supplementary Table 9. Volumetric analyses of E. berryi optic lobes. Supplementary Table 10. Co-expressed homologous genes between chicken retina and E. berryi optic lobe. Supplementary Table 11. Evolutionary origin and duplication of E.berryi marker genes. Supplementary Table 12. Details of single-cell datasets used in cross-species comparisons. [file 41559_2025_2720_MOESM4_ESM.xlsx]

## Sheet: TableS1-GenomeAssemblyStats
	wtdbg2	Post-polishing	Post-scaff10x	HiC
#Scafs	51130	51130	44750	39806
Size (Mb)	6130.6	5917.25	5917.89	5918.32
# >5kb	49142	47687	41307	36365
%NNNs	0	0	0	0
%GC	33	34	34	34
min	232	157	157	157
max	9246029	9090574	32240941	192253038
esize	1271003	1247381	4925097	108782775
N50 (bp)	842997	831242	3474611	113959207
L50	1809	1778	433	19
N90 (bp)	41240	40676	40683	44131
L90	14222	13643	7261	2750
#ctgs	51130	51130	51130	51167
Ungapped (Mb)	6130.6	5917.25	5917.25	5917.19
ctg N50	842997	831242	831242	826896
ctg L50	1809	1778	1778	1792
BUSCO	C:78.3%[S:77.8%,D:0.5%],F:8.4%,M:13.3%,n:978	C:84.9%[S:82.7%,D:2.2%],F:5.8%,M:9.3%,n:978

## Sheet: TableS2-Bulk_RNA_mapping_Stats
	Organs
	Optic Lobe1	Optic Lobe2	Optic Lobe3	Optic Nerve	Retina1	Retina2	Retina3	Arm Suckers	Tentacle Suckers	Gills_1	Gills2	Gills_3	Gills_4	Buccal Mass	Brachial Heart	Systemic Heart	Hepatopancreas1	Hepatopancreas2	Mantle	Pancreatic Diverticulum	Sperm	Testes	Chromophores	Iridiscent layer Retina
Number of input reads	41243934	71102630	45400650	51680904	63877070	57430264	44015286	59770514	48080294	58898076	64297122	64194194	47004606	56235418	28577174	60062078	63144964	58364096	53823058	64089128	51266086	19190577	58594194	55839350
Average input read length	298	299	296	294	299	296	295	298	296	293	291	295	297	293	296	294	289	291	297	295	296	291	294	288
UNIQUE READS:
Uniquely mapped reads number	36200930	62035248	39770496	45594282	54381162	50750688	39012408	52710406	42292868	50492808	42404214	57201918	42130562	49996186	24874112	53817286	53034136	51816826	46255166	56274720	43843088	10398247	50972034	48237116
Uniquely mapped reads %	0.8777	0.8725	0.876	0.8822	0.8513	0.8837	0.8863	0.8819	0.8796	0.8573	0.6595	0.8911	0.8963	0.8891	0.8704	0.896	0.8399	0.8878	0.8594	0.8781	0.8552	0.5418	0.8699	0.8639
Average mapped length	294.28	295.01	292.97	290.69	296.16	293.61	293.5	292.41	293.12	289.05	281.82	292.17	295.6	291.4	292.99	291.78	286.51	290.44	294.14	292.47	293.49	283	292.45	284.96
Number of splices: Total	19913246	32321972	20824458	28829858	44518456	35971908	26870180	37943858	35951664	34174808	13019890	57462602	27171788	54098326	21286494	46937270	66865530	68248678	45230134	48297782	57994882	4155652	40367924	15008222
Number of splices: Annotated (sjdb)	19860122	32230612	20772034	28765686	44460714	35920616	26835376	0	35901460	34116918	12962896	57409086	27142888	53990148	21267006	46899418	66834546	68210726	45201480	48252756	57824268	4147767	40299624	14975576
Number of splices: GT/AG	19703580	31983868	20579808	28524708	44246140	35666966	26598146	37782534	35689798	33870204	12718082	57033464	27024538	53452576	21087006	46441278	65379544	66756214	44737898	47787478	57539852	4061774	40022496	14464748
Number of splices: GC/AG	109654	174084	127248	162836	152692	178526	187536	96420	156332	153094	154302	225918	82708	456194	79450	280322	1130844	1178270	278280	272648	310344	70441	192552	126958
Number of splices: AT/AC	32252	55256	37060	41328	33650	38114	26862	15758	31824	62156	56910	82696	19502	33612	37374	78272	187114	149648	47620	47902	20236	17168	47496	349994
Number of splices: Non-canonical	67760	108764	80342	100986	85974	88302	57636	49146	73710	89354	90596	120524	45040	155944	82664	137398	168028	164546	166336	189754	124450	6269	105380	66522
Mismatch rate per base, %	0.0121	0.0127	0.012	0.0107	0.0104	0.01	0.0085	0.006	0.0084	0.01	0.0146	0.0076	0.0061	0.0072	0.0075	0.0067	0.0063	0.0081	0.0073	0.0093	0.0085	0.0089	0.009	0.0087
Deletion rate per base	0.001	0.0011	0.0008	0.0009	0.001	0.0009	0.0007	0.0006	0.0006	0.0007	0.0011	0.0007	0.0003	0.0005	0.0007	0.0006	0.0004	0.0004	0.0008	0.0005	0.0006	0.0008	0.0007	0.0015
Deletion average length	2.57	2.58	2.26	2.51	2.76	2.59	2.38	2.26	2.27	2.3	2.23	2.54	2.24	2.15	2.26	2.13	2.53	2.4	2.18	2.32	2.16	2.36	2.33	3.38
Insertion rate per base	0.0008	0.0008	0.0007	0.0007	0.0006	0.0007	0.0005	0.0005	0.0005	0.0006	0.0009	0.0009	0.0003	0.0003	0.0005	0.0004	0.0002	0.0003	0.0004	0.0004	0.0004	0.0006	0.0005	0.0005
Insertion average length	2.39	2.42	2.15	2.31	2.41	2.46	2.17	2.02	2.1	2	1.85	3.76	2.08	1.91	1.98	1.91	1.84	2.18	1.69	2	2.05	2.06	2.17	2.31
MULTI-MAPPING READS:
Number of reads mapped to multiple loci	1295006	2209880	1361936	1720814	3071066	1911502	2113676	2005188	1696016	2193118	3943608	2169038	2626492	2754050	938326	2569610	2902772	2704482	3644822	2376770	2937930	1008736	2162028	3583790
% of reads mapped to multiple loci	0.0314	0.0311	0.03	0.0333	0.0481	0.0333	0.048	0.0335	0.0353	0.0372	0.0613	0.0338	0.0559	0.049	0.0328	0.0428	0.046	0.0463	0.0677	0.0371	0.0573	0.0526	0.0369	0.0642
Number of reads mapped to too many loci	67964	120706	67912	86548	61732	56154	115562	256698	68212	91998	264954	55956	39756	36846	22630	28376	79016	60086	18264	68228	51440	44757	76038	32442
% of reads mapped to too many loci	0.0016	0.0017	0.0015	0.0017	0.001	0.001	0.0026	0.0043	0.0014	0.0016	0.0041	0.0009	0.0008	0.0007	0.0008	0.0005	0.0013	0.001	0.0003	0.0011	0.001	0.0023	0.0013	0.0006
UNMAPPED READS:
% of reads unmapped: too many mismatches	0	0	0	0	0	0	0	0	0	0	0	0	0	0	0	0	0	0	0	0	0	0	0	0
% of reads unmapped: too short	0.0818	0.0875	0.0849	0.0744	0.0901	0.0761	0.056	0.0753	0.0778	0.0944	0.2107	0.0684	0.0438	0.0512	0.0868	0.0564	0.0942	0.0536	0.071	0.0745	0.0663	0.2147	0.0777	0.064
% of reads unmapped: other	0.0075	0.0073	0.0076	0.0084	0.0095	0.0059	0.007	0.005	0.0059	0.0095	0.0644	0.0059	0.0031	0.0101	0.0091	0.0043	0.0187	0.0112	0.0016	0.0093	0.0202	0.1886	0.0142	0.0074
CHIMERIC READS:
Number of chimeric reads	679304	1288884	602870	545608	1882456	924450	336776	0	637116	475320	299306	1084666	504176	605886	480672	669848	839626	646662	735978	996396	743790	136281	808202	217828
% of chimeric reads	0.0165	0.0181	0.0133	0.0106	0.0295	0.0161	0.0077	0	0.0133	0.0081	0.0047	0.0169	0.0107	0.0108	0.0168	0.0112	0.0133	0.0111	0.0137	0.0155	0.0145	0.0071	0.0138	0.0039

## Sheet: TableS3_HCR_Probes
Name	Eb_gene_id	RNA_sequence	Amplifier	Amplifier fluorophore
r-opsin1	EB52641	gUUCgAUCAUCUAAACAAAAUUCUAAUCACgUgUCAAAAAAAAAAAAAAAAAgCCgACCUUCCACCAAUgCCgAAgCAggUgAAgUgAgCAACgCUUggCCgACACUUAgCUCUUgCAUUUUAAAAAAgAUUAAAAAAAAAAgAAgAAACAAAgAAAUAAAAAAAAAAgACUCgACAgUCAACAAAgCAUUCAAgAUCAAUUgCUgUCUgAUACACAgUUACgUAAACACggAAACAUUUAUAUAUAUgCAUAUUUUUUUUUCgUCUUUUUAAUCUAUUUgAgAAUgUCUgggAUUUUgUCUACggUCgUCUUggAUgAAggUgUAACAACgCAAAUAACUUCgACAACUUCUCCAgUACUgUAggCgAAAgAAAAgUCUAAAAUCUgAUUUUAUAAAC…	B1	647
r-opsin2	EB15884	gAUAgAgAgUUUgAgCgAgAAUgUUUAgCUgAUUAgACCggUgCAAACCggCAUUCCAAggUUAUgUAUCAAUUAAACCAUCgACUCUCAUgCCAAACAUgAUCAAgCAAAgUUgCCUAUUggUgACUAAAAgCAUAgAUCCgUAUCUAAACUCAUUAgUUAAUCggAUACAgAUCUUACACCAUUCggAUUAAAgACgAAUCAgUUAAUCgUUAUUAACAUAgAAgAAAgAAAUCACUUCAUgCAUCUggAUUAAgCAAUUgUgUUAAUUUCgUAAAUCUAgggAgCgCUUUUCAAACACUUUCACCUgCgUgAgAUUUACAUCCUggUgAAAAUggCUUUACAUCCUAAggCgACAUUCACAAACCUgUUgAAUgCUUAUAUAAAUACgCAACACCA…	B2	594
retinochrome-2	EB48222	CgUAACUCAUgUCAAUAAgAACAUUAgCAgggUAUUUAUAACUAgUUUUUUUAUUAUUUgAUgUCACAUgUUUUUgCAAgUUUUUUCAAgAggUUUUUAUgAAAUCAggggAUUCUUUUCAUgUUCgUUUUCUgCCCCgUAgAUUgUgCgUUUAgAAAAUgACACAUUgCAAACCUUUUAUAggAgCUCUgUCgACAUAAUCCACUgUUgCAAAUAggAAUAAUAUCUgCAUCCUAAUACAAACgAgAUUUUUgCAAggCUCAUCAAAACAAgCAgCgAAUCCUgACUUCAUCCAggUUgUUUUgUUUUCgCCgCgUgUggAAUCUgCAUCgUCUACAUCAgCCgACAAAgUACgAAACCgAAgAAAAAAUACgCCAUCCUUAUCCACCUACUCAUCAC…	B3	488
Ets4	EB52268	UUUUgAUCUACCgAggCUUgAAAgUAUUgUUAAUgCAAUUAUAUUgCCUAUCCCAACUACACUUgCAACAUAUAUUAUAAUUgUUUAUUUUAUUUUCAggUCCAUUUCCUgUAAUUgAgCAgUACUUgCAAAUCgCCCAAAgCCAACUggAUUUUUAUCCggACACUUAUAAAAACACAUCAUAUgUgUACUCAAACCCgAUgAgCAUAAAAAAUgAAgACCCUUUCUUggUAAAUgAAAgUUACgAUAAAUUAAUgAUgCCgAUgUUAUCgUUgAAUUACCAAAAUgUggAUACgAUACCAgAUUCUAAUCCCAAUgCCAUCAAUUCACCUgAACCUCCACCUgAACUCUUAAACUUggAUgACAUUAAACCgggAUUUAUAAgCgACUUUAUgUCAg…	B1	647
Tyro-1	EB00850	AUgUgUCgCCgAAUCAgCgUgAUgAAUgAAgUUgAUUUggUUCCAUUAgAAAACAgAgUCgACgAUCgUUUCAAUUggCCgUCACgUUUUUUCAAgAUggCgUgUgAAUgCCgAgggAACUUCgACggUUACAUgUgUCAgCACUgCUCCUUCggAUUUACCggUCCAgACUgUACgAAgAAgUUACgCCggAUACggAAAgACUACCggAAACUgACAAACACAgAgAgACAAgAUUUACUgCgCggCAUCCUUCUCCUggAUCAAACggAAAgUgAUUACgCCgUgCUggACACAACggUAgACgCUgACCCAUCAgUUgCUCCgAAAUUUgUgAACgUAUCCAUUUAUAACUAUUUggCUUACUAUCAUUAUUAUgUUUCCCggCAUACgCUggUg…	B1	647
Crom	EB04256	CUCUCCUUCUCUUAACCAAAACggUACUUACAgAAAAUAAAAUAAUAACAAUAggggCggAgCUAgAAUgUUAUgCAgUggCCUAAgACACgUgCCUUUAAggCUCCUCAUCAUgAgUCAgCCgACCCAACUggAUgAUAUAUAAACgCAACCgUgCACUgCAggAACCAUCCACUUCgggAUAgCCAAggCUAAgAgACCggACCAAACgUCgCUUACUCUUCUCACUUACCAAUACUUACCAACgCCgUUUUAUUUgCUUCCCAACAUCUUUCAAgAAUggCAgAAAUCCCUAAACCAgUCAggAACCCAgAAAUCAAACAAgACAAAAUUUUCAUUAACAACCAAUUUgUgAAUUCggAUAgUAACAAAACCUUCCCAgUUUACAAUCCUUgUAAC…	B1	647
Scr20-109	EB23912	CgUCAgAgAAgACUUACAgUCACUCAAACCACAACAgCUCgUUCUCCUUUUUggUAgCACACAAgCCgUAgAAAAACAUCACCAUgCCUAACUACACCCUCCAUUACUUCAAUggCCgCggACgUgCCgAgAUCCUUCgUAUgAUgAUggCCAUggCUggCgUCAAAUACAUggACAAAAgAUACgAAUUCUCUgACUgggAUCgUUgCAggAAUgAUUUCCCUUgUCAgUAUCUUCCCUgUAUgCAgAUggACAACggAgACAUgAUgCCCgAgACCAUggCCAUUUgCAggUACUUggCCCgCgAgCAUAAUUUCUACCCCAAgAgCCCCAUggACAUgUUCAggUgUgACUACAUCAgCgAUUgCUUCUAUgAAAUCAUgCACgAUUACAUgAggU…	B2	594
Sy65	EB54665	AAAAAAAAAAAAAAAAAAAgCgAAAAAUCCUgAAAgACUgCCAUUUCAUCCAgAAAUgAAgCgUCgUCUgCCgCCAACAAACUUCUCCCUUCAAUCCUCgUgACUCUCCgACCAAAUCUUCCACCACUgAgCCgCAUgUgUUUgUCUCUAgUgAAUgCUUCAUgUUUCAgCAUCUAACUUgUgCUUUUgUUCUUUUUCUAUUUUgCCgCCUgAUUgUUACgCCACCCAUAUUACUUgUCCAUUUggAACUgCACAUAUUgUUgAUUUUgCgAAggUgCAgCCUgACUUggAggAACUACCgAUgAAUAUggAAgACAAUgAAgAUgCCgAAAgUACAAAAUCCgAAgUAAAAUUAgggAAACUUCAAUAUUCUAUggACUACgAUUUUCAgAAAggCgA…	B5	546
Ty3h	EB45486	CCCUCUUAgAAAgAAAgACCACUCUggCUUgCAAUAggAgAAAAAAUAUgACUgAgCAgCAgCUCCgUUggCAUUCAACgACAAggACgCUUCAggCgAUUAgCAAUAAACUAACCUCUUCUgAAAggAUgAAggCgAAgAUUgggAAggUggACCUCCUAgAACUgCACAAgACUAAUAAUAUACCUCAAUCAACACggAACAAgUCAUCUAAACAAUggUCUAAACUAAgUCUCCAAAACUUUCgAACggUgggggUggAgCAUAUUgUUgACCUUUUAAgAgCUUCgCCggCCAAAAUAAUAAUAAAAAAAUgCCCCggACgUgUCAUACCgUUUUCCUCgCCAACCUgAUAggUCCUgAACUgUCAUCUAAUCUUCAACCUCUgUCCCAUCgACg…	B5	546
Grik2−2	EB26194	AUggACAACUUACUUUUCUAUCAgCgCUgUCUCCCCgCCAUCCUCAACgUUUACUggAgUgACUAUgUCACCUACggUgAUgUUAUCgAgCAggCUgAgAUCACCAgUAUCgAggCUAUgCUgCUUAAgUUgCAgCUACgCUgggCCgggCACgUCUCCAgAAUAAAggAUCAUCACUUgCCCAAgAUAgCCCCAUgUgCUUUAUUCgAACCUgAgAACgAAggUCCCAAACUUgCgUUUAUgAgUgCUAUCgAAAAggUgAACCUUAAgAACgAggUUCUUCCUCAAACgUUACUUAUAUACgAUgUUUCgAUCgUUCACCCUCAggACAgUUUUgACUCUUCCAAgAAAgUUUgCAAACAACUUgAggAAggCgUCgCUgCAgUAUUCggACCACUU…	B3	488
Grik2-4	EB39043	AUgUgUAgUgUUCUgAAUggUUCUgUCAACAUCgCUUCAAUgAAggCUUUAgAACUgAAUAUgACAACUgAAUAUUUUCAUUAUCUUUUUACAACUCUggAUAUCCgUUAUgACgAgUUgAAACAgUUUACgCACCAUggggUCAACAUCUCgUCgUUCCgAUUggUUgAUCCCACUAAgCCUCAggUUCUAAgCgUUgUCAgCgAUUggCAgUUggAUCAgAgCCggACgggAAAgUCCCCgCUgAUgggACAgUCAgAgCUAACggAgUCCACAgCgAACAAgAACAACACCCACgAAAUgUUAACgACAgAAACCgCgUUgAUgUACgAUgCggUCCUgCUgUUUgCUACggCUCUgCAggAUUUggCAAAggCCCAAgAUgUggACACUAgUgAg…	B1	647
Fmrf	EB08933	gCUUUCgUAAgUgAAAgUAgACgCAggCAAAUACgCCUUCCAAAgUgggAggACgAAAAAAUggUgggCUCgUCAUCACgUggCAUUCUUCUAACUAUAAAAgACgCCggUgCUCgACgUCgggAUUgCAgAUCAAggAgAAgAUCCCAggCUCCAAACCACCgCAUCgUCCAAgAACACAgCAgCACACCggCUACCCAACCCCCgUCAAAAAgACCACAAAUACAAAUUACAgAgAgAAAAAAAAAAAAACUAUUAAAAAAAAUAAACAAAAAAgUAAAgUAAUAUUAUCAAggACUgACUCggAAACACgCgCgUCgACUgUUUUCCgCUAACUCggCgUggCCCUUCCUCCACUgUgUUCCgCAUUUgCCggCggCgUgCCCCACCUAUCUUAgA…	B4	514
Aces-2	EB12863	AUggAAUUAAgUCACCCAAUAgACUUCCUACgUgUUUCCggAgUCUAUAUUCUAUgCUUAUUUgUCCUCgCUgAAgCAUACAAUUCAgAUCCAAUAgUAACCACAUCgAAAgggAAggUCCggggAAUgCgAAUAAAUgUUAACgACAAgCAggUggAggCgUUCCUUggCAUUCCUUUUgCgAAACCCCCggUAggUAACUUACgAUUCAgACACCCggUACCCAAUgACCCCUgggAAggAAUUUAUAAUgCAACgAAAAgACCAAACUCAUgCgUCCAgggAUACgACAggAUUUUUAAAAACUUUUCCggCgAAACgAUgUggCACgCCAAUACACAgUUAUCUgAAgACUgCCUUUAUUUgAAUgUCUgggUgCCACgAAAUggUAAAUCCAAA…	B1	647
Six4	EB32316	AACAAAUgAgCAAgAAAAAAAAACCCUCgCUgAUUgUCUAgUCgUCUAgAUAggUUUUUUUUAACgACAgAACACAACgAgCCCUgACgUUCgUUAgAgAgggUACAUCgCCAUgAgUCUUCCCUCUUCAACgAggUCUUCCUCgUCCgCAUCgCCCgUAgAUggACUAAUgACCAACggUAACAAUAgCgCCAACACAggUggUAAUAgCAgUAAUAACAACAAUAAUAgCAAUAAUAUUAUUAAUAAUACUAAUACUAAUUCUggggUCgUggCgCCUgCggUCCAUCCACAACAACAAACUCAACCCCAUCAAgCACAUCACCAgUCACCUCCACAUCAUCAACACAUUCCACAUCAUCAUCACCCgCAACAgCAACAAUCACAUCCCCCACCACC…	B1	647
Eaa1-2	EB44903	AUgAACgAUACAAUCAAgCCAgUUUACgUUCCAACCgACggCUCCACAggAAAAACCAACgUgCUCggUAUUgUCgUCUUCUCCgUUUUgAUgggUgUCACCCUCggUCgUAUggCCgCUCgCggUAAACCUCUgCUUgAAgUCUgCAAUUgUAUCAACgAggCUACAAUgAAgCUCUUCAAAgUgUUCAUCUggUAUUCCCCCCUCggUAUCACCUUCUUgAUUgCAgCCAAgAUCgUCgAAAUggAAgAUUUUggUgUACUUCUUggUAAAgUgggUCUUUACUUUCUUACCgUgCUUUUCggUCUggCUgUCCAUggUUCUgCCgUACUgCCAgCCAUCUACUUCgUUUgCgUCAgAAAgAAUCCUUAUAAAUUUAUCgCCggUAUCUUCCAAgCU…	B2	594
Nkx21	EB17694	AAAAAgAAAgAgAgAgAACgAUAUAgAgAgAgUgggAgAgggAggggggUAAgUUUUUgAUUCgUCAUgAUUgACgAggCgAACACgCgCUgUUUUUgCCUgUCgUUUUCgUCCUCACAAAUUgUCAAgCCgAgACAgggAUUCUgAgAACUAgUCAAgAggAAAUCUUUUUCggAgCAggAUAggCUCUUgACggCggCgAgAAgUggACAUCAAgUgCgCgAgUUggACgUgUCUgUAgUACCgUUggAgAgCAUgUCUCUCAgCCCgAAgCAUACUACACCUUUCAgCgUAACAgAUAUUUUAAgUCCUAUCgAggAAACgUACAAAAAAACUACAAUCgAggCAUCUAUUCCgCCCCUgUCUUACAgAAAUUCgCAACACCCCCAAACCggUggC…	B1	647
Pax6	EB23886	gUggCAUAgCggUgUAAAUCAgCUgggAggUgUAUUCgUUAACggACgUCCCCUUCCAgACUCgACUCgUCAAAggAUAgUggAgUUAgCACACAgUggggCUCgACCCUgCgAUAUCUCUCgUAUACUCCAggUCUCCAACggUUgUgUUAgCAAAAUUCUUggACggUACUAUgAgACCggCUCCAUAAggCCgCgCgCgAUCgggggCAgUAAgCCgAgAgUggCgACCCCggAAgUggUgCAgAAAAUCgCCCAAUUCAAgAgggAgUgCCCCUCgAUAUUCgCAUgggAAAUUAgggAUCgAUUgCUgUCAgAAggAgUUUgCACUCAggAUAAUAUACCAAgUgUAUCUUCgAUAAACAgggUgCUUCgUAAUCUUgCAAgCgAAAAUCAgAA…	B1	647
Ryar-4	EB15712	AAAAAAAAAAAAAAAAgACggAAgAgCgAggAAgACggggAAggAggAUggCUUAUCAgAUUAAgCAAUUgAUCCAACAUggAAAAAUAAUUCgUAgAAggUAAAAgAAAgAAAgAAAAgAAAAAAAAgAAAAAAgAUAUUUUgACUggCAgAAAUAUAUUUUCCggCUCAAUUACgUACAggAAgACUAUAUCAggggCAAAAgAAACAUUUACCCgCCAUUgUUAUUgAAgAUUCAggACCAAACCgAAUCCUUACCAAUgUUAgAACACACACUUUggUUAUAAAUUACCACAAAUgAUggACgCCgUUCgUUCCgAAgCUAUAUCAAgUUgACAgACAgUgACAUACAgUUAUCUACCUUCUCggUUggUCUAUAACAAAACUgAACAAAAAUgg…	B5	546
Msi2h	EB02250	ACACUCUCUUUCUCUCUCUCUUUCCCgUCUUUCUgCUCCUUgUUUCUUCUUUCUUUCCAUCUAUCUACUUUCUUUUUCUCUCCUUCUAAAUUgUgUUgUCAgUUUCCCUgUgUUgAAAACUCggCggUgggCgUggCgCCAggUgCgCCgAUgACgUCAAUgUAAACUgACAUCggUUgCCAUggCgCCggCgAACggACCAAUCggCggCCgCCUggCgCCUgUCAAUCAUgggCAAgCgCggCUgUAAgggCCCACCCCCAAUUAgUCCAUAgUgAAgAgCgAgCggUCUCAgCgACCCCACgUgUgUgCAAAgCUgUCUgUACCCgAgUAggUAgUUUUUAgCAgUAgUgAAgCUAgAAAUAUgAAgAUggAUCCCCAAACCCAgCAgACgAACUC…	B1	647

## Sheet: TableS4_Retina_Cluster_Markers
Uniprot top hit				Eberryi_gene_id	Gene_family_id	Drosophila ortholog		Human ortholog		Pfam domains			Seurat DE information
Uniprot_genename	Uniprot_RecName	Uniprot_AltName	Uniprot_Description			Drosophila_ortholog_gene_id.s.	Drosophila_ortholog_gene_name.s.	Human_ortholog_gene_id.s.	Human_ortholog_gene_name.s.	Pfam_id	Pfam_name	pfam_category	pval	UMAP_avg_logFC	pct.1	pct.2	p_val_adj	cluster
1433e-1	14-3-3 protein epsilon	-	Adapter protein implicated in the regulation of a large spectrum of both general and specialized signaling pathways. Binds to a large number of partners, usually by recognition of a phosphoserine or phosphothreonine motif. Binding generally results in the modulation of the activity of the binding partner. Positively regulates phosphorylated protein HSF1 nuclear export to the cytoplasm.	EB02769	OG0000367	FBgn0004907,FBgn0020238	14-3-3zeta,14-3-3epsilon	ENSG00000108953,ENSG00000164924,ENSG00000166913,ENSG00000134308,ENSG00000175793,ENSG00000274474,ENSG00000128245,ENSG00000170027	YWHAE,YWHAZ,YWHAB,YWHAQ,SFN,YWHAE,YWHAH,YWHAG	PF00244	14-3-3	Domain	3.25747e-05	0.319016	0.354	0.183	0.65208	Photoreceptor_r2b
1433e-1	14-3-3 protein epsilon	-	Adapter protein implicated in the regulation of a large spectrum of both general and specialized signaling pathways. Binds to a large number of partners, usually by recognition of a phosphoserine or phosphothreonine motif. Binding generally results in the modulation of the activity of the binding partner. Positively regulates phosphorylated protein HSF1 nuclear export to the cytoplasm.	EB02769	OG0000367	FBgn0004907,FBgn0020238	14-3-3zeta,14-3-3epsilon	ENSG00000108953,ENSG00000164924,ENSG00000166913,ENSG00000134308,ENSG00000175793,ENSG00000274474,ENSG00000128245,ENSG00000170027	YWHAE,YWHAZ,YWHAB,YWHAQ,SFN,YWHAE,YWHAH,YWHAG	PF00244	14-3-3	Domain	5.62311e-158	0.585277	0.469	0.162	1.12563e-153	Endothelial
1433e-2	14-3-3 protein epsilon	-	Adapter protein implicated in the regulation of a large spectrum of both general and specialized signaling pathways. Binds to a large number of partners, usually by recognition of a phosphoserine or phosphothreonine motif. Binding generally results in the modulation of the activity of the binding partner. Positively regulates phosphorylated protein HSF1 nuclear export to the cytoplasm.	EB28051	OG0000367	FBgn0004907,FBgn0020238	14-3-3zeta,14-3-3epsilon	ENSG00000108953,ENSG00000164924,ENSG00000166913,ENSG00000134308,ENSG00000175793,ENSG00000274474,ENSG00000128245,ENSG00000170027	YWHAE,YWHAZ,YWHAB,YWHAQ,SFN,YWHAE,YWHAH,YWHAG	PF00244	14-3-3	Domain	3.22022e-48	0.388835	0.432	0.253	6.44624e-44	Endothelial
1433e-2	14-3-3 protein epsilon	-	Adapter protein implicated in the regulation of a large spectrum of both general and specialized signaling pathways. Binds to a large number of partners, usually by recognition of a phosphoserine or phosphothreonine motif. Binding generally results in the modulation of the activity of the binding partner. Positively regulates phosphorylated protein HSF1 nuclear export to the cytoplasm.	EB28051	OG0000367	FBgn0004907,FBgn0020238	14-3-3zeta,14-3-3epsilon	ENSG00000108953,ENSG00000164924,ENSG00000166913,ENSG00000134308,ENSG00000175793,ENSG00000274474,ENSG00000128245,ENSG00000170027	YWHAE,YWHAZ,YWHAB,YWHAQ,SFN,YWHAE,YWHAH,YWHAG	PF00244	14-3-3	Domain	0.00132875	0.496029	0.402	0.265	1	Photoreceptor_r2b
1433z-1	14-3-3 protein zeta/delta	Protein kinase C inhibitor protein 1	Adapter protein implicated in the regulation of a large spectrum of both general and specialized signaling pathways. Binds to a large number of partners, usually by recognition of a phosphoserine or phosphothreonine motif. Binding generally results in the modulation of the activity of the binding partner. Induces ARHGEF7 activity on RAC1 as well as lamellipodia and membrane ruffle formation (PubM…	EB49239	OG0000367	FBgn0004907,FBgn0020238	14-3-3zeta,14-3-3epsilon	ENSG00000108953,ENSG00000164924,ENSG00000166913,ENSG00000134308,ENSG00000175793,ENSG00000274474,ENSG00000128245,ENSG00000170027	YWHAE,YWHAZ,YWHAB,YWHAQ,SFN,YWHAE,YWHAH,YWHAG	PF00244	14-3-3	Domain	3.54316e-16	0.555995	0.378	0.106	7.0927e-12	Photoreceptor_r2b
2a5a	Serine/threonine-protein phosphatase 2A 56 kDa regulatory subunit alpha isoform	PP2A B subunit isoform R5-alpha	The B regulatory subunit might modulate substrate selectivity and catalytic activity, and also might direct the localization of the catalytic enzyme to a particular subcellular compartment.	EB21098	OG0000708	FBgn0027492,FBgn0042693	wdb,wrd	ENSG00000078304,ENSG00000154001,ENSG00000112640,ENSG00000068971,ENSG00000066027	PPP2R5C,PPP2R5E,PPP2R5D,PPP2R5B,PPP2R5A	PF01603	B56	Family	2.20989e-115	0.299298	0.261	0.05	4.42375e-111	Photoreceptor_r1
A2mg	Alpha-2-macroglobulin	C3 and PZP-like alpha-2-macroglobulin domain-containing protein 5	Is able to inhibit all four classes of proteinases by a unique 'trapping' mechanism. This protein has a peptide stretch, called the 'bait region' which contains specific cleavage sites for different proteinases. When a proteinase cleaves the bait region, a conformational change is induced in the protein which traps the proteinase. The entrapped enzyme remains active against low molecular weight s…	EB37080	OG0000203	FBgn0041180,FBgn0041181,FBgn0041182,FBgn0041183,FBgn0264845	Tep4,Tep3,Tep2,Tep1,Tep5Psi	ENSG00000177359,ENSG00000156535,ENSG00000275428,ENSG00000175899,ENSG00000214776,ENSG00000166535,ENSG00000126838,ENSG00000160111	AC024940.1,CD109,AC024940.6,A2M,AC092821.1,A2ML1,PZP,CPAMD8	PF00207	A2M	Family	0	0.58563	0.303	0.007	0	Fibroblast
A2ml1-2	Alpha-2-macroglobulin-like protein 1	C3 and PZP-like alpha-2-macroglobulin domain-containing protein 9	Is able to inhibit all four classes of proteinases by a unique 'trapping' mechanism. This protein has a peptide stretch, called the 'bait region' which contains specific cleavage sites for different proteinases. When a proteinase cleaves the bait region, a conformational change is induced in the protein which traps the proteinase. The entrapped enzyme remains active against low molecular weight s…	EB36495	OG0000203	FBgn0041180,FBgn0041181,FBgn0041182,FBgn0041183,FBgn0264845	Tep4,Tep3,Tep2,Tep1,Tep5Psi	ENSG00000177359,ENSG00000156535,ENSG00000275428,ENSG00000175899,ENSG00000214776,ENSG00000166535,ENSG00000126838,ENSG00000160111	AC024940.1,CD109,AC024940.6,A2M,AC092821.1,A2ML1,PZP,CPAMD8	PF01835	MG2	Domain	0	0.496906	0.269	0.005	0	Fibroblast
Aatm	Aspartate aminotransferase, mitochondrial	Transaminase A	Catalyzes the irreversible transamination of the L-tryptophan metabolite L-kynurenine to form kynurenic acid (KA). As a member of the malate-aspartate shuttle, it has a key role in the intracellular NAD(H) redox balance. Is important for metabolite exchange between mitochondria and cytosol, and for amino acid metabolism. Facilitates cellular uptake of long-chain free fatty acids.	EB09957	OG0001374	FBgn0001124,FBgn0001125	Got1,Got2	ENSG00000120053,ENSG00000125166	GOT1,GOT2	PF00155	Aminotran_1_2	Domain	1.33351e-91	0.519437	0.288	0.06	2.66942e-87	Pigmented2
Abca1-1	Phospholipid-transporting ATPase ABCA1 {ECO:0000250|UniProtKB:O95477}	ATP-binding cassette transporter 1	Catalyzes the translocation of specific phospholipids from the cytoplasmic to the extracellular/lumenal leaflet of membrane coupled to the hydrolysis of ATP. Thereby, participates in phospholipid transfer to apoliproteins to form nascent high density lipoproteins/HDLs. Transports preferentially phosphatidylcholine over phosphatidylserine. May play a similar role in the efflux of intracellular cho…	EB28028	OG0000191	FBgn0031170,FBgn0031171,FBgn0031169,FBgn0036747,FBgn0051213,FBgn0083956,FBgn0261998,FBgn0028539,FBgn0034493	ABCA,CG1801,CG1494,CG6052,CG31213,CG34120,CG42816,Eato,CG8908	ENSG00000144452,ENSG00000179869,ENSG00000165029,ENSG00000141338,ENSG00000154262,ENSG00000154263,ENSG00000154258,ENSG00000154265,ENSG00000064687,ENSG00000167972,ENSG00000198691,ENSG00000107331	ABCA12,ABCA13,ABCA1,ABCA8,ABCA6,ABCA10,ABCA9,ABCA5,ABCA7,ABCA3,ABCA4,ABCA2	PF12698	ABC2_membrane_3	Family	0	1.25345	0.621	0.038	0	Photoreceptor_r1
Abd12	Lysophosphatidylserine lipase ABHD12 {ECO:0000305}	Oxidized phosphatidylserine lipase ABHD12 {ECO:0000305}	Lysophosphatidylserine (LPS) lipase that mediates the hydrolysis of lysophosphatidylserine, a class of signaling lipids that regulates immunological and neurological processes (PubMed:25290914, PubMed:30237167, PubMed:30420694, PubMed:30720278, PubMed:30643283).	EB03354	OG0003277	FBgn0034419	CG15111	ENSG00000100997,ENSG00000131969	ABHD12,ABHD12B	PF00561	Abhydrolase_1	Domain	6.82258e-297	0.472254	0.274	0.03	1.36574e-292	Endothelial
Abhd3	Phospholipase ABHD3 {ECO:0000305}	Lung alpha/beta hydrolase 3 {ECO:0000303|PubMed:11922611}	Phospholipase that may play a role in phospholipids remodeling. May selectively cleave myristate (C14)-containing phosphatidylcholines through its predominant phospholipase 1 activity, cleaving preferentially acyl groups in sn1 position. In parallel, may have a minor phospholipase 2 activity acting on acyl groups in position sn2. In addition to (C14)-containing phosphatidylcholines, may also act …	EB33881	OG0002500	FBgn0033382	Hydr1	ENSG00000158201,ENSG00000143994	ABHD3,ABHD1	PF00561	Abhydrolase_1	Domain	2.30646e-294	0.593651	0.404	0.05	4.61706e-290	Photoreceptor_r1
Acha4-3	Neuronal acetylcholine receptor subunit alpha-4	-	After binding acetylcholine, the AChR responds by an extensive change in conformation that affects all subunits and leads to opening of an ion-conducting channel across the plasma membrane permeable to sodium ions. {ECO:0000269|PubMed:22361591}.	EB51257	OG0000982	-	-			PF02931	Neur_chan_LBD	Family	0	0.834853	0.45	0.053	0	Photoreceptor_r2
Acha4-3	Neuronal acetylcholine receptor subunit alpha-4	-	After binding acetylcholine, the AChR responds by an extensive change in conformation that affects all subunits and leads to opening of an ion-conducting channel across the plasma membrane permeable to sodium ions. {ECO:0000269|PubMed:22361591}.	EB51257	OG0000982	-	-			PF02931	Neur_chan_LBD	Family	0	1.45992	0.644	0.082	0	Photoreceptor_r1
Acinu	Apoptotic chromatin condensation inducer in the nucleus	-	Auxiliary component of the splicing-dependent multiprotein exon junction complex (EJC) deposited at splice junction on mRNAs. The EJC is a dynamic structure consisting of core proteins and several peripheral nuclear and cytoplasmic associated factors that join the complex only transiently either during EJC assembly or during subsequent mRNA metabolism. Component of the ASAP complexes which bind R…	EB24386	OG0007177	FBgn0263198	Acn	ENSG00000100813	ACIN1	PF02037	SAP	Family	4.54926e-36	0.480802	0.368	0.077	9.1067e-32	Pigmented_Tyro1+
Acinu	Apoptotic chromatin condensation inducer in the nucleus	-	Auxiliary component of the splicing-dependent multiprotein exon junction complex (EJC) deposited at splice junction on mRNAs. The EJC is a dynamic structure consisting of core proteins and several peripheral nuclear and cytoplasmic associated factors that join the complex only transiently either during EJC assembly or during subsequent mRNA metabolism. Component of the ASAP complexes which bind R…	EB24386	OG0007177	FBgn0263198	Acn	ENSG00000100813	ACIN1	PF02037	SAP	Family	8.46453e-16	0.429733	0.317	0.078	1.69443e-11	Photoreceptor_r2b
Acinu	Apoptotic chromatin condensation inducer in the nucleus	-	Auxiliary component of the splicing-dependent multiprotein exon junction complex (EJC) deposited at splice junction on mRNAs. The EJC is a dynamic structure consisting of core proteins and several peripheral nuclear and cytoplasmic associated factors that join the complex only transiently either during EJC assembly or during subsequent mRNA metabolism. Component of the ASAP complexes which bind R…	EB24386	OG0007177	FBgn0263198	Acn	ENSG00000100813	ACIN1	PF02037	SAP	Family	0	0.7963	0.54	0.058	0	Photoreceptor_r1
Acsl4	Long-chain-fatty-acid--CoA ligase 4	Long-chain acyl-CoA synthetase 4	Catalyzes the conversion of long-chain fatty acids to their active form acyl-CoA for both synthesis of cellular lipids, and degradation via beta-oxidation. Preferentially activates arachidonate and eicosapentaenoate as substrates. Preferentially activates 8,9-EET > 14,15-EET > 5,6-EET > 11,12-EET. Modulates glucose-stimulated insulin secretion by regulating the levels of unesterified EETs (By sim…	EB23015	OG0003207	FBgn0263120	Acsl	ENSG00000068366,ENSG00000123983	ACSL4,ACSL3	PF00501	AMP-binding	Family	2.23106e-242	0.516621	0.37	0.051	4.46614e-238	Photoreceptor_r1
Acsl5-2	Long-chain-fatty-acid--CoA ligase 5 {ECO:0000305}	Long-chain acyl-CoA synthetase 5	Catalyzes the conversion of long-chain fatty acids to their active form acyl-CoAs for both synthesis of cellular lipids, and degradation via beta-oxidation (PubMed:17681178, PubMed:24269233, PubMed:22633490). ACSL5 may activate fatty acids from exogenous sources for the synthesis of triacylglycerol destined for intracellular storage (By similarity). Utilizes a wide range of saturated fatty acids …	EB51035	OG0000859	FBgn0036821	CG3961	ENSG00000151726,ENSG00000197142,ENSG00000281938,ENSG00000164398	ACSL1,ACSL5,AC034228.3,ACSL6	PF00501	AMP-binding	Family	1.97442e-30	0.354291	0.268	0.034	3.9524e-26	Photoreceptor_r2b
Act-2	-	-	-	EB25859	OG0000171	FBgn0011743,FBgn0000046,FBgn0000047,FBgn0000044,FBgn0000045,FBgn0000042,FBgn0000043,FBgn0011745	Arp53D,Act87E,Act88F,Act57B,Act79B,Act5C,Act42A,Arp1	ENSG00000184009,ENSG00000159251,ENSG00000115073,ENSG00000169067,ENSG00000123165,ENSG00000169717,ENSG00000188219,ENSG00000107796,ENSG00000196834,ENSG00000138107,ENSG00000143632,ENSG00000163017,ENSG00000222038,ENSG00000196604,ENSG00000075624,ENSG00000184378	ACTG1,ACTC1,ACTR1B,ACTBL2,ACTRT1,ACTRT2,POTEE,ACTA2,POTEI,ACTR1A,ACTA1,ACTG2,POTEJ,POTEF,ACTB,ACTRT3	PF00022	Actin	Family	0	1.0292	0.257	0.016	0	Fibroblast
Actc	Actin, alpha cardiac muscle 1	Alpha-cardiac actin	Actins are highly conserved proteins that are involved in various types of cell motility and are ubiquitously expressed in all eukaryotic cells.	EB28205	OG0000171	FBgn0011743,FBgn0000046,FBgn0000047,FBgn0000044,FBgn0000045,FBgn0000042,FBgn0000043,FBgn0011745	Arp53D,Act87E,Act88F,Act57B,Act79B,Act5C,Act42A,Arp1	ENSG00000184009,ENSG00000159251,ENSG00000115073,ENSG00000169067,ENSG00000123165,ENSG00000169717,ENSG00000188219,ENSG00000107796,ENSG00000196834,ENSG00000138107,ENSG00000143632,ENSG00000163017,ENSG00000222038,ENSG00000196604,ENSG00000075624,ENSG00000184378	ACTG1,ACTC1,ACTR1B,ACTBL2,ACTRT1,ACTRT2,POTEE,ACTA2,POTEI,ACTR1A,ACTA1,ACTG2,POTEJ,POTEF,ACTB,ACTRT3	PF00022	Actin	Family	0	1.19911	0.988	0.788	0	Blood2
Actc	Actin, alpha cardiac muscle 1	Alpha-cardiac actin	Actins are highly conserved proteins that are involved in various types of cell motility and are ubiquitously expressed in all eukaryotic cells.	EB28205	OG0000171	FBgn0011743,FBgn0000046,FBgn0000047,FBgn0000044,FBgn0000045,FBgn0000042,FBgn0000043,FBgn0011745	Arp53D,Act87E,Act88F,Act57B,Act79B,Act5C,Act42A,Arp1	ENSG00000184009,ENSG00000159251,ENSG00000115073,ENSG00000169067,ENSG00000123165,ENSG00000169717,ENSG00000188219,ENSG00000107796,ENSG00000196834,ENSG00000138107,ENSG00000143632,ENSG00000163017,ENSG00000222038,ENSG00000196604,ENSG00000075624,ENSG00000184378	ACTG1,ACTC1,ACTR1B,ACTBL2,ACTRT1,ACTRT2,POTEE,ACTA2,POTEI,ACTR1A,ACTA1,ACTG2,POTEJ,POTEF,ACTB,ACTRT3	PF00022	Actin	Family	2.93586e-66	0.599991	0.976	0.818	5.87701e-62	Circulating_Blood
Actc	Actin, alpha cardiac muscle 1	Alpha-cardiac actin	Actins are highly conserved proteins that are involved in various types of cell motility and are ubiquitously expressed in all eukaryotic cells.	EB28205	OG0000171	FBgn0011743,FBgn0000046,FBgn0000047,FBgn0000044,FBgn0000045,FBgn0000042,FBgn0000043,FBgn0011745	Arp53D,Act87E,Act88F,Act57B,Act79B,Act5C,Act42A,Arp1	ENSG00000184009,ENSG00000159251,ENSG00000115073,ENSG00000169067,ENSG00000123165,ENSG00000169717,ENSG00000188219,ENSG00000107796,ENSG00000196834,ENSG00000138107,ENSG00000143632,ENSG00000163017,ENSG00000222038,ENSG00000196604,ENSG00000075624,ENSG00000184378	ACTG1,ACTC1,ACTR1B,ACTBL2,ACTRT1,ACTRT2,POTEE,ACTA2,POTEI,ACTR1A,ACTA1,ACTG2,POTEJ,POTEF,ACTB,ACTRT3	PF00022	Actin	Family	3.1241e-41	0.876846	0.955	0.818	6.25382e-37	Endothelial
Actp-1	-	-	-	EB03537	OG0000752	FBgn0030951,FBgn0011726	CG6873,tsr	ENSG00000165410,ENSG00000125868,ENSG00000172757	CFL2,DSTN,CFL1	PF00241	Cofilin_ADF	Domain	1.7556e-209	0.351003	0.329	0.106	3.51437e-205	Blood2
Actp-1	-	-	-	EB03537	OG0000752	FBgn0030951,FBgn0011726	CG6873,tsr	ENSG00000165410,ENSG00000125868,ENSG00000172757	CFL2,DSTN,CFL1	PF00241	Cofilin_ADF	Domain	3.72699e-131	0.434266	0.41	0.132	7.46069e-127	Circulating_Blood
Ada	Adenosine deaminase	Adenosine aminohydrolase	Catalyzes the hydrolytic deamination of adenosine and 2- deoxyadenosine (PubMed:8452534, PubMed:16670267). Plays an important role in purine metabolism and in adenosine homeostasis. Modulates signaling by extracellular adenosine, and so contributes indirectly to cellular signaling events. Acts as a positive regulator of T-cell coactivation, by binding DPP4 (PubMed:20959412). Its interaction with …	EB49181	OG0005782	-	-	ENSG00000196839	ADA	PF00962	A_deaminase	Domain	0	0.53099	0.323	0.05	0	Lentigenic
Ada10	Disintegrin and metalloproteinase domain-containing protein 10	CD156c	(Microbial infection) Promotes the cytotoxic activity of S.aureus hly by binding to the toxin at zonula adherens and promoting formation of toxin pores. {ECO:0000269|PubMed:20624979, ECO:0000269|PubMed:30463011}.	EB00256	OG0001223	FBgn0039688,FBgn0259984	Kul,kuz	ENSG00000137845	ADAM10	PF13574	Reprolysin_2	Domain	1.47107e-79	0.352401	0.272	0.093	2.94478e-75	Endothelial
Ada10	Disintegrin and metalloproteinase domain-containing protein 10	CD156c	(Microbial infection) Promotes the cytotoxic activity of S.aureus hly by binding to the toxin at zonula adherens and promoting formation of toxin pores. {ECO:0000269|PubMed:20624979, ECO:0000269|PubMed:30463011}.	EB00256	OG0001223	FBgn0039688,FBgn0259984	Kul,kuz	ENSG00000137845	ADAM10	PF13574	Reprolysin_2	Domain	7.18732e-64	0.271334	0.303	0.097	1.43876e-59	Photoreceptor_r1
Adcy9	Adenylate cyclase type 9	Adenylyl cyclase type 10	Adenylyl cyclase that catalyzes the formation of the signaling molecule cAMP in response to activation of G protein-coupled receptors. Contributes to signaling cascades activated by CRH (corticotropin-releasing factor), corticosteroids and by beta- adrenergic receptors. {ECO:0000250|UniProtKB:O60503, ECO:0000269|PubMed:8662814}.	EB34327	OG0003328	FBgn0022710	Ac13E	ENSG00000162104	ADCY9	PF00211	Guanylate_cyc	Domain	5.16563e-74	0.459259	0.293	0.018	1.03406e-69	Photoreceptor_r2b
Adt3	ADP/ATP translocase 3	Solute carrier family 25 member 6	Catalyzes the exchange of cytoplasmic ADP with mitochondrial ATP across the mitochondrial inner membrane. May participate in the formation of the permeability transition pore complex (PTPC) responsible for the release of mitochondrial products that triggers apoptosis. {ECO:0000269|PubMed:15033708}.	EB52026	OG0000957	FBgn0025111,FBgn0003360	Ant2,sesB	ENSG00000169100,ENSG00000151729,ENSG00000005022,ENSG00000151475	SLC25A6,SLC25A4,SLC25A5,SLC25A31	PF00153	Mito_carr	Family	7.42819e-34	0.398404	0.552	0.401	1.48698e-29	Endothelial
Adt3	ADP/ATP translocase 3	Solute carrier family 25 member 6	Catalyzes the exchange of cytoplasmic ADP with mitochondrial ATP across the mitochondrial inner membrane. May participate in the formation of the permeability transition pore complex (PTPC) responsible for the release of mitochondrial products that triggers apoptosis. {ECO:0000269|PubMed:15033708}.	EB52026	OG0000957	FBgn0025111,FBgn0003360	Ant2,sesB	ENSG00000169100,ENSG00000151729,ENSG00000005022,ENSG00000151475	SLC25A6,SLC25A4,SLC25A5,SLC25A31	PF00153	Mito_carr	Family	1.84014e-41	0.310456	0.524	0.394	3.68358e-37	Photoreceptor_r2
Ago2-2	Protein argonaute-2	-	Essential for RNA interference (RNAi); double-stranded RNA induces potent and specific gene silencing. RNAi is mediated by the RNA-induced silencing complex (RISC), a sequence-specific, multicomponent nuclease that destroys or silences messenger RNAs homologous to the silencing trigger. {ECO:0000269|PubMed:11498593, ECO:0000269|PubMed:12368261, ECO:0000269|PubMed:14508492}.	EB33485	OG0000876	FBgn0087035,FBgn0262739	AGO2,AGO1	ENSG00000134698,ENSG00000126070,ENSG00000092847,ENSG00000123908	AGO4,AGO3,AGO1,AGO2	PF16486	ArgoN	Domain	1.00569e-18	0.414923	0.28	0.055	2.01319e-14	Photoreceptor_r2b
Agrin-2	Agrin	-	[Agrin C-terminal 22 kDa fragment] important for agrin signaling and to exert a maximal dendritic filopodia-inducing effect. All 'z' splice variants (z+) of this fragment also show an increase in the number of filopodia.	EB07330	OG0003413	FBgn0259878	Fs	ENSG00000134363,ENSG00000070404	FST,FSTL3	PF07648	Kazal_2	Domain	8.42374e-78	1.30284	0.456	0.065	1.68626e-73	Pigmented_Tyro1+
Agrin-2	Agrin	-	[Agrin C-terminal 22 kDa fragment] important for agrin signaling and to exert a maximal dendritic filopodia-inducing effect. All 'z' splice variants (z+) of this fragment also show an increase in the number of filopodia.	EB07330	OG0003413	FBgn0259878	Fs	ENSG00000134363,ENSG00000070404	FST,FSTL3	PF07648	Kazal_2	Domain	2.67899e-130	0.614862	0.326	0.059	5.3628e-126	White_Body
Aif1l	Allograft inflammatory factor 1-like	Ionized calcium-binding adapter molecule 2	Actin-binding protein that promotes actin bundling. May neither bind calcium nor depend on calcium for function (By similarity). {ECO:0000250}.	EB23302	OG0006275	-	-	ENSG00000235985,ENSG00000204472,ENSG00000234836,ENSG00000235588,ENSG00000126878,ENSG00000206428,ENSG00000237727	AIF1,AIF1,AIF1,AIF1,AIF1L,AIF1,AIF1	PF13499	EF-hand_7	Domain	1.67077e-90	0.48132	0.417	0.136	3.34455e-86	Photoreceptor_r1
Aif1l	Allograft inflammatory factor 1-like	Ionized calcium-binding adapter molecule 2	Actin-binding protein that promotes actin bundling. May neither bind calcium nor depend on calcium for function (By similarity). {ECO:0000250}.	EB23302	OG0006275	-	-	ENSG00000235985,ENSG00000204472,ENSG00000234836,ENSG00000235588,ENSG00000126878,ENSG00000206428,ENSG00000237727	AIF1,AIF1,AIF1,AIF1,AIF1L,AIF1,AIF1	PF13499	EF-hand_7	Domain	2.67992e-79	0.497834	0.353	0.134	5.36466e-75	Circulating_Blood
Aif1l	Allograft inflammatory factor 1-like	Ionized calcium-binding adapter molecule 2	Actin-binding protein that promotes actin bundling. May neither bind calcium nor depend on calcium for function (By similarity). {ECO:0000250}.	EB23302	OG0006275	-	-	ENSG00000235985,ENSG00000204472,ENSG00000234836,ENSG00000235588,ENSG00000126878,ENSG00000206428,ENSG00000237727	AIF1,AIF1,AIF1,AIF1,AIF1L,AIF1,AIF1	PF13499	EF-hand_7	Domain	5.80637e-182	0.452104	0.359	0.115	1.16232e-177	Photoreceptor_r2
Alf-3	Fructose-bisphosphate aldolase	-	May take part in developmental stage-specific or tissue -specific sugar-phosphate metabolisms. Protein acts on two substrates fructose 1,6-bisphosphate and fructose 1-phosphate (like other class I aldolases). {ECO:0000269|PubMed:8537310}.	EB39905	OG0001520	FBgn0000064,FBgn0039425	Ald1,Ald2	ENSG00000149925,ENSG00000136872,ENSG00000109107	ALDOA,ALDOB,ALDOC	PF00274	Glycolytic	Domain	9.89593e-291	0.556124	0.555	0.161	1.98097e-286	Blood1
Amot	Angiomotin	-	Plays a central role in tight junction maintenance via the complex formed with ARHGAP17, which acts by regulating the uptake of polarity proteins at tight junctions. Appears to regulate endothelial cell migration and tube formation. May also play a role in the assembly of endothelial cell-cell junctions (By similarity). {ECO:0000250}.	EB19053	OG0002338	-	-	ENSG00000114019,ENSG00000126016,ENSG00000166025	AMOTL2,AMOT,AMOTL1	PF12240	Angiomotin_C	Family	1.51402e-49	0.420781	0.294	0.04	3.03076e-45	Pigmented_Tyro1+
Ampp2	-	-	-	EB18468	OG0001042	FBgn0026150,FBgn0038072	ApepP,CG6225	ENSG00000108039,ENSG00000122121	XPNPEP1,XPNPEP2	PF01321	Creatinase_N	Domain	0	0.823611	0.324	0.001	0	Pigmented_Tyro1+
An32a	Acidic leucine-rich nuclear phosphoprotein 32 family member A	Potent heat-stable protein phosphatase 2A inhibitor I1PP2A	Implicated in a number of cellular processes, including proliferation, differentiation, caspase-dependent and caspase- independent apoptosis, suppression of transformation (tumor suppressor), inhibition of protein phosphatase 2A, regulation of mRNA trafficking and stability in association with ELAVL1, and inhibition of acetyltransferases as part of the INHAT (inhibitor of histone acetyltransferas…	EB00351	OG0001437	FBgn0034282	Mapmodulin	ENSG00000140350,ENSG00000136938,ENSG00000139223,ENSG00000143401	ANP32A,ANP32B,ANP32D,ANP32E	PF14580	LRR_9	Repeat	3.75842e-232	0.503835	0.358	0.041	7.52361e-228	White_Body
Angl1	-	-	-	EB29245	OG0012627	-	-			PF00147	Fibrinogen_C	Domain	0	1.26651	0.281	0.006	0	Fibroblast
Ank3	Ankyrin-3 {ECO:0000303|PubMed:7836469}	Ankyrin-G {ECO:0000303|PubMed:7836469}	[Isoform 5] cytoskeleton in association with beta-spectrin.	EB48557	OG0000094	FBgn0039590,FBgn0011747,FBgn0261788	CG10011,Ank,Ank2	ENSG00000151458,ENSG00000145362,ENSG00000029534,ENSG00000235098,ENSG00000151150	ANKRD50,ANK2,ANK1,ANKRD65,ANK3	PF12796	Ank_2	Repeat	0	1.49261	0.741	0.148	0	Photoreceptor_r2
Ank3	Ankyrin-3 {ECO:0000303|PubMed:7836469}	Ankyrin-G {ECO:0000303|PubMed:7836469}	[Isoform 5] cytoskeleton in association with beta-spectrin.	EB48557	OG0000094	FBgn0039590,FBgn0011747,FBgn0261788	CG10011,Ank,Ank2	ENSG00000151458,ENSG00000145362,ENSG00000029534,ENSG00000235098,ENSG00000151150	ANKRD50,ANK2,ANK1,ANKRD65,ANK3	PF12796	Ank_2	Repeat	1.05574e-39	0.602688	0.475	0.221	2.11339e-35	Pigmented2
Ank3	Ankyrin-3 {ECO:0000303|PubMed:7836469}	Ankyrin-G {ECO:0000303|PubMed:7836469}	[Isoform 5] cytoskeleton in association with beta-spectrin.	EB48557	OG0000094	FBgn0039590,FBgn0011747,FBgn0261788	CG10011,Ank,Ank2	ENSG00000151458,ENSG00000145362,ENSG00000029534,ENSG00000235098,ENSG00000151150	ANKRD50,ANK2,ANK1,ANKRD65,ANK3	PF12796	Ank_2	Repeat	1.64948e-151	0.455621	0.684	0.208	3.30194e-147	Photoreceptor_r1
Ank3	Ankyrin-3 {ECO:0000303|PubMed:7836469}	Ankyrin-G {ECO:0000303|PubMed:7836469}	[Isoform 5] cytoskeleton in association with beta-spectrin.	EB48557	OG0000094	FBgn0039590,FBgn0011747,FBgn0261788	CG10011,Ank,Ank2	ENSG00000151458,ENSG00000145362,ENSG00000029534,ENSG00000235098,ENSG00000151150	ANKRD50,ANK2,ANK1,ANKRD65,ANK3	PF12796	Ank_2	Repeat	9.88262e-32	1.28891	0.732	0.226	1.9783e-27	Photoreceptor_r2b
Anm1	Protein arginine N-methyltransferase 1 {ECO:0000312|WormBase:Y113G7B.17}	-	Arginine methyltransferase that methylates (mono and asymmetric dimethylation) the guanidino nitrogens of arginyl residues present in target proteins (PubMed:21531333, PubMed:24140420, PubMed:27994012, PubMed:28158808). Catalyzes the formation of monomethylarginine and asymmetric dimethylarginine on histones H2A and H4, a specific tag for epigenetic transcriptional activation (PubMed:21531333). C…	EB08795	OG0000822	FBgn0037834,FBgn0031592,FBgn0038306,FBgn0038189	Art1,Art2,Art3,Art6	ENSG00000185238,ENSG00000111218,ENSG00000126457	PRMT3,PRMT8,PRMT1	PF13649	Methyltransf_25	Domain	1.0794e-98	0.312045	0.292	0.058	2.16074e-94	White_Body
Ans1a-1	Ankyrin repeat and SAM domain-containing protein 1A	Odin {ECO:0000303|PubMed:29749928}	Regulator of different signaling pathways. Regulates EPHA8 receptor tyrosine kinase signaling to control cell migration and neurite retraction. {ECO:0000269|PubMed:17875921}.	EB23804	OG0002364	FBgn0039249,FBgn0039075	CG11168,CG4393	ENSG00000185046,ENSG00000064999	ANKS1B,ANKS1A	PF00536	SAM_1	Domain	0	0.441032	0.258	0.021	0	Endothelial
Anxa7-1	Annexin A7	Synexin	Calcium/phospholipid-binding protein which promotes membrane fusion and is involved in exocytosis.	EB14937	OG0000234	FBgn0000083,FBgn0030749,FBgn0000084	AnxB9,AnxB11,AnxB10	ENSG00000122359,ENSG00000197043,ENSG00000138279,ENSG00000164111,ENSG00000196975,ENSG00000104537,ENSG00000135046,ENSG00000138772,ENSG00000264230,ENSG00000265190	ANXA11,ANXA6,ANXA7,ANXA5,ANXA4,ANXA13,ANXA1,ANXA3,ANXA8L1,ANXA8	PF00191	Annexin	Family	3.74173e-221	0.739407	0.412	0.1	7.49019e-217	Endothelial
Apc5b	-	-	-	EB45527	OG0003459	FBgn0031437	Arpc5	ENSG00000136950,ENSG00000162704	ARPC5L,ARPC5	PF04699	P16-Arc	Domain	4.27141e-119	0.366882	0.253	0.064	8.55052e-115	Endothelial
Aplp-8	Apolipophorins {ECO:0000303|PubMed:15062105}	Retinoid- and fatty acid-binding glycoprotein {ECO:0000303|PubMed:8702812}	Constitutes the major component of lipophorin, which mediates transport for various types of lipids in hemolymph. Acts by forming lipoprotein particles that bind lipoproteins and lipids. Also involved in the transport of hydrophobic ligands like juvenile hormones, pheromone hydrocarbons and carotenoids. Required for morphogens wingless (wg) and hedgehog (hh) function, probably by acting as vehicl…	EB25117	OG0000317	FBgn0032136,FBgn0087002	Apoltp,apolpp	ENSG00000084674,ENSG00000188897	APOB,AC099489.1				0	3.90994	0.883	0.082	0	Endothelial
Aplp-8	Apolipophorins {ECO:0000303|PubMed:15062105}	Retinoid- and fatty acid-binding glycoprotein {ECO:0000303|PubMed:8702812}	Constitutes the major component of lipophorin, which mediates transport for various types of lipids in hemolymph. Acts by forming lipoprotein particles that bind lipoproteins and lipids. Also involved in the transport of hydrophobic ligands like juvenile hormones, pheromone hydrocarbons and carotenoids. Required for morphogens wingless (wg) and hedgehog (hh) function, probably by acting as vehicl…	EB25117	OG0000317	FBgn0032136,FBgn0087002	Apoltp,apolpp	ENSG00000084674,ENSG00000188897	APOB,AC099489.1				5.3092e-243	0.658489	0.503	0.113	1.0628e-238	Circulating_Blood
Aplp2	Amyloid-like protein 2	CDEI box-binding protein	May play a role in the regulation of hemostasis. The soluble form may have inhibitory properties towards coagulation factors. May interact with cellular G-protein signaling pathways. May bind to the DNA 5'-GTCACATG-3'(CDEI box). Inhibits trypsin, chymotrypsin, plasmin, factor XIA and plasma and glandular kallikrein (By similarity).	EB09271	OG0002633	FBgn0000108	Appl	ENSG00000142192,ENSG00000084234,ENSG00000105290	APP,APLP2,APLP1	PF02177	APP_N	Domain	1.57123e-73	2.27603	0.829	0.155	3.14529e-69	Photoreceptor_r2b
Aplp2	Amyloid-like protein 2	CDEI box-binding protein	May play a role in the regulation of hemostasis. The soluble form may have inhibitory properties towards coagulation factors. May interact with cellular G-protein signaling pathways. May bind to the DNA 5'-GTCACATG-3'(CDEI box). Inhibits trypsin, chymotrypsin, plasmin, factor XIA and plasma and glandular kallikrein (By similarity).	EB09271	OG0002633	FBgn0000108	Appl	ENSG00000142192,ENSG00000084234,ENSG00000105290	APP,APLP2,APLP1	PF02177	APP_N	Domain	0	0.935427	0.512	0.103	0	Photoreceptor_r2
Aplp2	Amyloid-like protein 2	CDEI box-binding protein	May play a role in the regulation of hemostasis. The soluble form may have inhibitory properties towards coagulation factors. May interact with cellular G-protein signaling pathways. May bind to the DNA 5'-GTCACATG-3'(CDEI box). Inhibits trypsin, chymotrypsin, plasmin, factor XIA and plasma and glandular kallikrein (By similarity).	EB09271	OG0002633	FBgn0000108	Appl	ENSG00000142192,ENSG00000084234,ENSG00000105290	APP,APLP2,APLP1	PF02177	APP_N	Domain	1.64696e-305	1.11336	0.652	0.135	3.29689e-301	Photoreceptor_r1
Aqp4-3	Aquaporin-4	WCH4	Forms a water-specific channel (PubMed PubMed:8601457, PubMed:19383790). Plays an important role in brain water homeostasis and in glymphatic solute transport. Required for a normal rate of water exchange across the blood brain interface.	EB48997	OG0000210	FBgn0015872,FBgn0033635,FBgn0034885,FBgn0034884,FBgn0034883,FBgn0034882	Drip,Prip,Eglp4,Eglp3,Eglp2,Eglp1	ENSG00000086159,ENSG00000167580,ENSG00000161798,ENSG00000171885,ENSG00000240583,ENSG00000103375,ENSG00000135517	AQP6,AQP2,AQP5,AQP4,AQP1,AQP8,MIP	PF00230	MIP	Family	9.64881e-30	0.357486	0.325	0.182	1.9315e-25	Fibroblast
Aqp4-3	Aquaporin-4	WCH4	Forms a water-specific channel (PubMed PubMed:8601457, PubMed:19383790). Plays an important role in brain water homeostasis and in glymphatic solute transport. Required for a normal rate of water exchange across the blood brain interface.	EB48997	OG0000210	FBgn0015872,FBgn0033635,FBgn0034885,FBgn0034884,FBgn0034883,FBgn0034882	Drip,Prip,Eglp4,Eglp3,Eglp2,Eglp1	ENSG00000086159,ENSG00000167580,ENSG00000161798,ENSG00000171885,ENSG00000240583,ENSG00000103375,ENSG00000135517	AQP6,AQP2,AQP5,AQP4,AQP1,AQP8,MIP	PF00230	MIP	Family	0	2.00154	0.518	0.109	0	Lentigenic
Arap2	Arf-GAP with Rho-GAP domain, ANK repeat and PH domain-containing protein 2	Protein PARX	Phosphatidylinositol 3,4,5-trisphosphate-dependent GTPase- activating protein that modulates actin cytoskeleton remodeling by regulating ARF and RHO family members. Is activated by phosphatidylinositol 3,4,5-trisphosphate (PtdIns(3,4,5)P3) binding. Can be activated by phosphatidylinositol 3,4-bisphosphate (PtdIns(3,4,5)P2) binding, albeit with lower efficiency (By similarity). {ECO:0000250}.	EB53357	OG0002018	FBgn0030808	RhoGAP15B	ENSG00000186635,ENSG00000047365,ENSG00000120318	ARAP1,ARAP2,ARAP3	PF00536	SAM_1	Domain	0	0.470545	0.271	0.026	0	Endothelial
Arbk2	Beta-adrenergic receptor kinase 2	-	Specifically phosphorylates the agonist-occupied form of the beta-adrenergic and closely related receptors.	EB35991	OG0004115	FBgn0260798	Gprk1	ENSG00000100077,ENSG00000173020	GRK3,GRK2	PF00615	RGS	Domain	0	1.35139	0.682	0.136	0	Photoreceptor_r2
Arbk2	Beta-adrenergic receptor kinase 2	-	Specifically phosphorylates the agonist-occupied form of the beta-adrenergic and closely related receptors.	EB35991	OG0004115	FBgn0260798	Gprk1	ENSG00000100077,ENSG00000173020	GRK3,GRK2	PF00615	RGS	Domain	0	1.45537	0.761	0.185	0	Photoreceptor_r1
Arbk2	Beta-adrenergic receptor kinase 2	-	Specifically phosphorylates the agonist-occupied form of the beta-adrenergic and closely related receptors.	EB35991	OG0004115	FBgn0260798	Gprk1	ENSG00000100077,ENSG00000173020	GRK3,GRK2	PF00615	RGS	Domain	7.72485e-19	0.506342	0.373	0.205	1.54636e-14	Pigmented2
Arc3a	-	-	-	EB41092	OG0007064	FBgn0065032,FBgn0038369	Arpc3B,Arpc3A	ENSG00000111229	ARPC3	PF04062	P21-Arc	Family	4.11565e-234	0.399363	0.361	0.083	8.23871e-230	Blood1
Arf1	ADP-ribosylation factor 1	-	(Microbial infection) Functions as an allosteric activator of the cholera toxin catalytic subunit, an ADP-ribosyltransferase.	EB44902	OG0000277	FBgn0013749,FBgn0010348,FBgn0013750	Arf102F,Arf79F,Arf51F	ENSG00000179674,ENSG00000152213,ENSG00000165527,ENSG00000134287,ENSG00000143761,ENSG00000004059,ENSG00000168374	ARL14,ARL11,ARF6,ARF3,ARF1,ARF5,ARF4	PF00025	Arf	Domain	1.26499e-05	0.410644	0.378	0.201	0.253225	Photoreceptor_r2b
Arf1	ADP-ribosylation factor 1	-	(Microbial infection) Functions as an allosteric activator of the cholera toxin catalytic subunit, an ADP-ribosyltransferase.	EB44902	OG0000277	FBgn0013749,FBgn0010348,FBgn0013750	Arf102F,Arf79F,Arf51F	ENSG00000179674,ENSG00000152213,ENSG00000165527,ENSG00000134287,ENSG00000143761,ENSG00000004059,ENSG00000168374	ARL14,ARL11,ARF6,ARF3,ARF1,ARF5,ARF4	PF00025	Arf	Domain	2.51664e-104	0.578974	0.432	0.184	5.03781e-100	Endothelial
Arfg1	ADP-ribosylation factor GTPase-activating protein 1	ARF1-directed GTPase-activating protein	GTPase-activating protein (GAP) for the ADP ribosylation factor 1 (ARF1). Involved in membrane trafficking and /or vesicle transport. Promotes hydrolysis of the ARF1-bound GTP and thus, is required for the dissociation of coat proteins from Golgi-derived membranes and vesicles, a prerequisite for vesicle's fusion with target compartment. Probably regulates ARF1-mediated transport via its interact…	EB27852	OG0005044	FBgn0020655	ArfGAP1	ENSG00000101199	ARFGAP1	PF01412	ArfGap	Domain	4.79856e-156	0.486773	0.293	0.008	9.60575e-152	Photoreceptor_r2b
Arg28	Rho guanine nucleotide exchange factor 28	Rho-interacting protein 2	Functions as a RHOA-specific guanine nucleotide exchange factor regulating signaling pathways downstream of integrins and growth factor receptors. Functions in axonal branching, synapse formation and dendritic morphogenesis. Functions also in focal adhesion formation, cell motility and B-lymphocytes activation. May regulate NEFL expression and aggregation and play a role in apoptosis.	EB39398	OG0000706	FBgn0032796	CG10188	ENSG00000104880,ENSG00000170776,ENSG00000116584,ENSG00000214944,ENSG00000268861	ARHGEF18,AKAP13,ARHGEF2,ARHGEF28,AC008878.3	PF00621	RhoGEF	Domain	0	0.956992	0.618	0.107	0	Photoreceptor_r1
Arg28	Rho guanine nucleotide exchange factor 28	Rho-interacting protein 2	Functions as a RHOA-specific guanine nucleotide exchange factor regulating signaling pathways downstream of integrins and growth factor receptors. Functions in axonal branching, synapse formation and dendritic morphogenesis. Functions also in focal adhesion formation, cell motility and B-lymphocytes activation. May regulate NEFL expression and aggregation and play a role in apoptosis.	EB39398	OG0000706	FBgn0032796	CG10188	ENSG00000104880,ENSG00000170776,ENSG00000116584,ENSG00000214944,ENSG00000268861	ARHGEF18,AKAP13,ARHGEF2,ARHGEF28,AC008878.3	PF00621	RhoGEF	Domain	2.16591e-217	1.27362	0.579	0.115	4.33573e-213	Pigmented2
Arhg4	Rho guanine nucleotide exchange factor 4	APC-stimulated guanine nucleotide exchange factor 1	Acts as guanine nucleotide exchange factor (GEF) for RHOA, RAC1 and CDC42 GTPases. Binding of APC may activate RAC1 GEF activity.	EB46044	OG0001651	FBgn0264707	RhoGEF3	ENSG00000131089,ENSG00000136002,ENSG00000273167,ENSG00000182957	ARHGEF9,ARHGEF4,AL359736.1,SPATA13	PF00018	SH3_1	Domain	1.06931e-122	0.400375	0.404	0.102	2.14054e-118	Photoreceptor_r1
Arhg4	Rho guanine nucleotide exchange factor 4	APC-stimulated guanine nucleotide exchange factor 1	Acts as guanine nucleotide exchange factor (GEF) for RHOA, RAC1 and CDC42 GTPases. Binding of APC may activate RAC1 GEF activity.	EB46044	OG0001651	FBgn0264707	RhoGEF3	ENSG00000131089,ENSG00000136002,ENSG00000273167,ENSG00000182957	ARHGEF9,ARHGEF4,AL359736.1,SPATA13	PF00018	SH3_1	Domain	2.89137e-267	0.572588	0.339	0.08	5.78795e-263	Photoreceptor_r2
Arhg4	Rho guanine nucleotide exchange factor 4	APC-stimulated guanine nucleotide exchange factor 1	Acts as guanine nucleotide exchange factor (GEF) for RHOA, RAC1 and CDC42 GTPases. Binding of APC may activate RAC1 GEF activity.	EB46044	OG0001651	FBgn0264707	RhoGEF3	ENSG00000131089,ENSG00000136002,ENSG00000273167,ENSG00000182957	ARHGEF9,ARHGEF4,AL359736.1,SPATA13	PF00018	SH3_1	Domain	8.71082e-51	0.607451	0.322	0.108	1.74373e-46	Pigmented2
Ari1b	AT-rich interactive domain-containing protein 1B	p250R	Involved in transcriptional activation and repression of select genes by chromatin remodeling (alteration of DNA-nucleosome topology). Component of SWI/SNF chromatin remodeling complexes that carry out key enzymatic activities, changing chromatin structure by altering DNA-histone contacts within a nucleosome in an ATP-dependent manner. Belongs to the neural progenitors-specific chromatin remodeli…	EB31181	OG0001243	FBgn0261885	osa	ENSG00000049618,ENSG00000117713	ARID1B,ARID1A	PF01388	ARID	Domain	3.41994e-109	0.414951	0.316	0.064	6.84603e-105	White_Body
Ari1b	AT-rich interactive domain-containing protein 1B	p250R	Involved in transcriptional activation and repression of select genes by chromatin remodeling (alteration of DNA-nucleosome topology). Component of SWI/SNF chromatin remodeling complexes that carry out key enzymatic activities, changing chromatin structure by altering DNA-histone contacts within a nucleosome in an ATP-dependent manner. Belongs to the neural progenitors-specific chromatin remodeli…	EB31181	OG0001243	FBgn0261885	osa	ENSG00000049618,ENSG00000117713	ARID1B,ARID1A	PF01388	ARID	Domain	1.02889e-18	0.345417	0.265	0.071	2.05962e-14	Pigmented_Tyro1+
Ari1b	AT-rich interactive domain-containing protein 1B	p250R	Involved in transcriptional activation and repression of select genes by chromatin remodeling (alteration of DNA-nucleosome topology). Component of SWI/SNF chromatin remodeling complexes that carry out key enzymatic activities, changing chromatin structure by altering DNA-histone contacts within a nucleosome in an ATP-dependent manner. Belongs to the neural progenitors-specific chromatin remodeli…	EB31181	OG0001243	FBgn0261885	osa	ENSG00000049618,ENSG00000117713	ARID1B,ARID1A	PF01388	ARID	Domain	4.02862e-134	0.374455	0.31	0.061	8.06448e-130	Photoreceptor_r1
Ari1b	AT-rich interactive domain-containing protein 1B	p250R	Involved in transcriptional activation and repression of select genes by chromatin remodeling (alteration of DNA-nucleosome topology). Component of SWI/SNF chromatin remodeling complexes that carry out key enzymatic activities, changing chromatin structure by altering DNA-histone contacts within a nucleosome in an ATP-dependent manner. Belongs to the neural progenitors-specific chromatin remodeli…	EB31181	OG0001243	FBgn0261885	osa	ENSG00000049618,ENSG00000117713	ARID1B,ARID1A	PF01388	ARID	Domain	7.0995e-27	0.462707	0.378	0.071	1.42118e-22	Photoreceptor_r2b
Ari2	E3 ubiquitin-protein ligase ARIH2	UbcM4-interacting protein 48	E3 ubiquitin-protein ligase, which catalyzes ubiquitination of target proteins together with ubiquitin-conjugating enzyme E2 UBE2L3 (By similarity). Acts as an atypical E3 ubiquitin-protein ligase by working together with cullin-5-RING ubiquitin ligase complex (ECS complex, also named CRL5 complex) and initiating ubiquitination of ECS substrates: associates with ECS complex and specifically media…	EB24509	OG0005075	FBgn0025186	ari-2	ENSG00000177479	ARIH2	PF00097	zf-C3HC4	Domain	3.7376e-96	0.297972	0.259	0.057	7.48193e-92	Photoreceptor_r1
Arpc4	Actin-related protein 2/3 complex subunit 4	Arp2/3 complex 20 kDa subunit	Actin-binding component of the Arp2/3 complex, a multiprotein complex that mediates actin polymerization upon stimulation by nucleation-promoting factor (NPF) (PubMed:9230079). The Arp2/3 complex mediates the formation of branched actin networks in the cytoplasm, providing the force for cell motility (PubMed:9230079). In addition to its role in the cytoplasmic cytoskeleton, the Arp2/3 complex als…	EB49077	OG0004677	FBgn0031781		ENSG00000241553	ARPC4	PF05856	ARPC4	Family	5.8087e-295	0.499054	0.462	0.112	1.16278e-290	Blood1
Arr1	-	-	-	EB53514	OG0001433	FBgn0052683,FBgn0040206,FBgn0000121,FBgn0000120	CG32683,krz,Arr2,Arr1	ENSG00000137486,ENSG00000120500,ENSG00000141480	ARRB1,ARR3,ARRB2	PF00339	Arrestin_N	Domain	0	1.59847	0.81	0.163	0	Photoreceptor_r2
Arr1	-	-	-	EB53514	OG0001433	FBgn0052683,FBgn0040206,FBgn0000121,FBgn0000120	CG32683,krz,Arr2,Arr1	ENSG00000137486,ENSG00000120500,ENSG00000141480	ARRB1,ARR3,ARRB2	PF00339	Arrestin_N	Domain	9.83292e-241	1.41468	0.758	0.227	1.96835e-236	Photoreceptor_r1
Arr1	-	-	-	EB53514	OG0001433	FBgn0052683,FBgn0040206,FBgn0000121,FBgn0000120	CG32683,krz,Arr2,Arr1	ENSG00000137486,ENSG00000120500,ENSG00000141480	ARRB1,ARR3,ARRB2	PF00339	Arrestin_N	Domain	1.03386e-24	0.447968	0.465	0.244	2.06958e-20	Pigmented2
Arsb-2	Arylsulfatase B	N-acetylgalactosamine-4-sulfatase	Removes sulfate groups from chondroitin-4-sulfate (C4S) and regulates its degradation (PubMed:19306108). Involved in the regulation of cell adhesion, cell migration and invasion in colonic epithelium (PubMed:19306108). In the central nervous system, is a regulator of neurite outgrowth and neuronal plasticity, acting through the control of sulfate glycosaminoglycans and neurocan levels (By similar…	EB18713	OG0000193	FBgn0052191,FBgn0033763,FBgn0036768,FBgn0036765	CG32191,CG8646,CG7402,CG7408	ENSG00000180801,ENSG00000113273,ENSG00000183876	ARSJ,ARSB,ARSI	PF00884	Sulfatase	Family	0	0.753966	0.271	0.015	0	Fibroblast
Arsb-3	Arylsulfatase B	N-acetylgalactosamine-4-sulfatase	Removes sulfate groups from chondroitin-4-sulfate (C4S) and regulates its degradation (PubMed:19306108). Involved in the regulation of cell adhesion, cell migration and invasion in colonic epithelium (PubMed:19306108). In the central nervous system, is a regulator of neurite outgrowth and neuronal plasticity, acting through the control of sulfate glycosaminoglycans and neurocan levels (By similar…	EB53960	OG0000193	FBgn0052191,FBgn0033763,FBgn0036768,FBgn0036765	CG32191,CG8646,CG7402,CG7408	ENSG00000180801,ENSG00000113273,ENSG00000183876	ARSJ,ARSB,ARSI	PF00884	Sulfatase	Family	2.35108e-134	0.287206	0.253	0.053	4.70638e-130	Circulating_Blood
Arsb-3	Arylsulfatase B	N-acetylgalactosamine-4-sulfatase	Removes sulfate groups from chondroitin-4-sulfate (C4S) and regulates its degradation (PubMed:19306108). Involved in the regulation of cell adhesion, cell migration and invasion in colonic epithelium (PubMed:19306108). In the central nervous system, is a regulator of neurite outgrowth and neuronal plasticity, acting through the control of sulfate glycosaminoglycans and neurocan levels (By similar…	EB53960	OG0000193	FBgn0052191,FBgn0033763,FBgn0036768,FBgn0036765	CG32191,CG8646,CG7402,CG7408	ENSG00000180801,ENSG00000113273,ENSG00000183876	ARSJ,ARSB,ARSI	PF00884	Sulfatase	Family	0	0.670904	0.42	0.039	0	Endothelial
Aspp	-	-	-	EB52804	OG0000478	FBgn0038505,FBgn0038506,FBgn0038507,FBgn0051928,FBgn0053128,FBgn0051661,FBgn0051926,FBgn0032304,FBgn0033933,FBgn0032303,FBgn0011822,FBgn0032049,FBgn0029093	CG17283,CG5860,CG5863,CG31928,CG33128,CG31661,CG31926,CG17134,CG10104,CG6508,Pgcl,Bace,cathD	ENSG00000117984,ENSG00000196188,ENSG00000229859,ENSG00000143839,ENSG00000256713,ENSG00000096088,ENSG00000250644,ENSG00000131400,ENSG00000229183	CTSD,CTSE,PGA3,REN,PGA5,PGC,AC068580.4,NAPSA,PGA4	PF00026	Asp	Family	0	4.70853	0.987	0.151	0	Endothelial
Astrb-2	Protein Aster-B {ECO:0000303|PubMed:30220461}	GRAM domain-containing protein 1B	Cholesterol transporter that mediates non-vesicular transport of cholesterol from the plasma membrane (PM) to the endoplasmic reticulum (ER) (PubMed:30220461). Contains unique domains for binding cholesterol and the PM, thereby serving as a molecular bridge for the transfer of cholesterol from the PM to the ER (PubMed:30220461). Plays a crucial role in cholesterol homeostasis in the adrenal gland…	EB47077	OG0002089	FBgn0085423,FBgn0050284	GramD1B,CG30284	ENSG00000089351,ENSG00000178075,ENSG00000023171	GRAMD1A,GRAMD1C,GRAMD1B	PF02893	GRAM	Domain	3.87854e-30	0.422917	0.28	0.038	7.76407e-26	Photoreceptor_r2b
Asx	Polycomb protein Asx	Additional sex combs	Atypical Polycomb group protein, which may be involved in both Polycomb group (PcG) and trithorax group (trxG) complexes. Non- catalytic component of the PR-DUB complex, a complex that specifically mediates deubiquitination of histone H2A monoubiquitinated at 'Lys-118' (H2AK118ub1). Does not deubiquitinate monoubiquitinated histone H2B.	EB27815	OG0001949	FBgn0261823	Asx	ENSG00000171456,ENSG00000141431,ENSG00000143970	ASXL1,ASXL3,ASXL2	PF13919	ASXH	Domain	4.45727e-173	0.396955	0.331	0.055	8.92257e-169	Photoreceptor_r1
At2a1	Sarcoplasmic/endoplasmic reticulum calcium ATPase 1	Endoplasmic reticulum class 1/2 Ca(2+) ATPase	Key regulator of striated muscle performance by acting as the major Ca(2+) ATPase responsible for the reuptake of cytosolic Ca(2+) into the sarcoplasmic reticulum. Catalyzes the hydrolysis of ATP coupled with the translocation of calcium from the cytosol to the sarcoplasmic reticulum lumen (By similarity). Contributes to calcium sequestration involved in muscular excitation/contraction (PubMed:10…	EB35393	OG0001992	FBgn0263006	SERCA	ENSG00000174437,ENSG00000196296,ENSG00000074370	ATP2A2,ATP2A1,ATP2A3	PF00690	Cation_ATPase_N	Domain	3.93032e-06	0.266196	0.256	0.104	0.0786771	Photoreceptor_r2b
At2a1	Sarcoplasmic/endoplasmic reticulum calcium ATPase 1	Endoplasmic reticulum class 1/2 Ca(2+) ATPase	Key regulator of striated muscle performance by acting as the major Ca(2+) ATPase responsible for the reuptake of cytosolic Ca(2+) into the sarcoplasmic reticulum. Catalyzes the hydrolysis of ATP coupled with the translocation of calcium from the cytosol to the sarcoplasmic reticulum lumen (By similarity). Contributes to calcium sequestration involved in muscular excitation/contraction (PubMed:10…	EB35393	OG0001992	FBgn0263006	SERCA	ENSG00000174437,ENSG00000196296,ENSG00000074370	ATP2A2,ATP2A1,ATP2A3	PF00690	Cation_ATPase_N	Domain	4.43254e-77	0.317148	0.318	0.095	8.87307e-73	Photoreceptor_r1
At2b2	Plasma membrane calcium-transporting ATPase 2	Plasma membrane calcium pump isoform 2	This magnesium-dependent enzyme catalyzes the hydrolysis of ATP coupled with the transport of calcium out of the cell.	EB03634	OG0001130	FBgn0259214	PMCA	ENSG00000067842,ENSG00000058668,ENSG00000157087,ENSG00000070961	ATP2B3,ATP2B4,ATP2B2,ATP2B1	PF00690	Cation_ATPase_N	Domain	5.5015e-174	0.317536	0.255	0.033	1.10129e-169	Photoreceptor_r1
At5g2	ATP synthase F(0) complex subunit C2, mitochondrial {ECO:0000305}	ATPase subunit c	Mitochondrial membrane ATP synthase (F(1)F(0) ATP synthase or Complex V) produces ATP from ADP in the presence of a proton gradient across the membrane which is generated by electron transport complexes of the respiratory chain. F-type ATPases consist of two structural domains, F(1) - containing the extramembraneous catalytic core and F(0) - containing the membrane proton channel, linked together…	EB47556	OG0002083	FBgn0039830	ATPsynC	ENSG00000135390,ENSG00000159199,ENSG00000154518	ATP5MC2,ATP5MC1,ATP5MC3				0.00257091	0.383033	0.427	0.297	1	Photoreceptor_r2b
At5g2	ATP synthase F(0) complex subunit C2, mitochondrial {ECO:0000305}	ATPase subunit c	Mitochondrial membrane ATP synthase (F(1)F(0) ATP synthase or Complex V) produces ATP from ADP in the presence of a proton gradient across the membrane which is generated by electron transport complexes of the respiratory chain. F-type ATPases consist of two structural domains, F(1) - containing the extramembraneous catalytic core and F(0) - containing the membrane proton channel, linked together…	EB47556	OG0002083	FBgn0039830	ATPsynC	ENSG00000135390,ENSG00000159199,ENSG00000154518	ATP5MC2,ATP5MC1,ATP5MC3				5.54441e-41	0.276525	0.409	0.28	1.10988e-36	Photoreceptor_r2
At8a1	Phospholipid-transporting ATPase IA	P4-ATPase flippase complex alpha subunit ATP8A1	Catalytic component of a P4-ATPase flippase complex which catalyzes the hydrolysis of ATP coupled to the transport of aminophospholipids from the outer to the inner leaflet of various membranes and ensures the maintenance of asymmetric distribution of phospholipids. Phospholipid translocation seems also to be implicated in vesicle formation and in uptake of lipid signaling molecules. In vitro, it…	EB27694	OG0003787	FBgn0259221	ATP8A	ENSG00000124406,ENSG00000132932	ATP8A1,ATP8A2	PF16209	PhoLip_ATPase_N	Family	0	0.450578	0.335	0.029	0	Photoreceptor_r1
Atg13	Autophagy-related protein 13	-	Autophagy factor required for autophagosome formation and mitophagy. Target of the TOR kinase signaling pathway that regulates autophagy through the control of the phosphorylation status of ATG13 and ULK1, and the regulation of the ATG13-ULK1-RB1CC1 complex. Through its regulation of ULK1 activity, plays a role in the regulation of the kinase activity of mTORC1 and cell proliferation.	EB08405	OG0004462	FBgn0261108	Atg13	ENSG00000175224	ATG13	PF10033	ATG13	Family	1.0625e-99	0.297542	0.261	0.056	2.12691e-95	Photoreceptor_r1
Atna	Sodium/potassium-transporting ATPase subunit alpha	Sodium pump subunit alpha	This is the catalytic component of the active enzyme, which catalyzes the hydrolysis of ATP coupled with the exchange of sodium and potassium ions across the plasma membrane. This action creates the electrochemical gradient of sodium and potassium ions, providing the energy for active transport of various nutrients.	EB47030	OG0000845	FBgn0267363,FBgn0002921	JYalpha,Atpalpha	ENSG00000132681,ENSG00000018625,ENSG00000163399,ENSG00000075673,ENSG00000105675,ENSG00000105409	ATP1A4,ATP1A2,ATP1A1,ATP12A,ATP4A,ATP1A3	PF00690	Cation_ATPase_N	Domain	2.53646e-55	2.29894	0.915	0.243	5.07748e-51	Photoreceptor_r2b
Atna	Sodium/potassium-transporting ATPase subunit alpha	Sodium pump subunit alpha	This is the catalytic component of the active enzyme, which catalyzes the hydrolysis of ATP coupled with the exchange of sodium and potassium ions across the plasma membrane. This action creates the electrochemical gradient of sodium and potassium ions, providing the energy for active transport of various nutrients.	EB47030	OG0000845	FBgn0267363,FBgn0002921	JYalpha,Atpalpha	ENSG00000132681,ENSG00000018625,ENSG00000163399,ENSG00000075673,ENSG00000105675,ENSG00000105409	ATP1A4,ATP1A2,ATP1A1,ATP12A,ATP4A,ATP1A3	PF00690	Cation_ATPase_N	Domain	1.64729e-222	2.01331	0.669	0.227	3.29755e-218	Photoreceptor_r1
Atna	Sodium/potassium-transporting ATPase subunit alpha	Sodium pump subunit alpha	This is the catalytic component of the active enzyme, which catalyzes the hydrolysis of ATP coupled with the exchange of sodium and potassium ions across the plasma membrane. This action creates the electrochemical gradient of sodium and potassium ions, providing the energy for active transport of various nutrients.	EB47030	OG0000845	FBgn0267363,FBgn0002921	JYalpha,Atpalpha	ENSG00000132681,ENSG00000018625,ENSG00000163399,ENSG00000075673,ENSG00000105675,ENSG00000105409	ATP1A4,ATP1A2,ATP1A1,ATP12A,ATP4A,ATP1A3	PF00690	Cation_ATPase_N	Domain	8.16853e-268	0.808753	0.544	0.2	1.63518e-263	Photoreceptor_r2
Atna	Sodium/potassium-transporting ATPase subunit alpha	Sodium pump subunit alpha	This is the catalytic component of the active enzyme, which catalyzes the hydrolysis of ATP coupled with the exchange of sodium and potassium ions across the plasma membrane. This action creates the electrochemical gradient of sodium and potassium ions, providing the energy for active transport of various nutrients.	EB47030	OG0000845	FBgn0267363,FBgn0002921	JYalpha,Atpalpha	ENSG00000132681,ENSG00000018625,ENSG00000163399,ENSG00000075673,ENSG00000105675,ENSG00000105409	ATP1A4,ATP1A2,ATP1A1,ATP12A,ATP4A,ATP1A3	PF00690	Cation_ATPase_N	Domain	1.93727e-14	0.522862	0.537	0.244	3.87802e-10	Pigmented_Tyro1+
Atp5l	ATP synthase subunit g, mitochondrial {ECO:0000305}	ATP synthase membrane subunit g {ECO:0000305}	Mitochondrial membrane ATP synthase (F(1)F(0) ATP synthase or Complex V) produces ATP from ADP in the presence of a proton gradient across the membrane which is generated by electron transport complexes of the respiratory chain. F-type ATPases consist of two structural domains, F(1) - containing the extramembraneous catalytic core, and F(0) - containing the membrane proton channel, linked togethe…	EB05243	OG0004520	FBgn0010612,FBgn0031941	ATPsynG,ATPsynGL	ENSG00000249222,ENSG00000167283	ATP5MGL,ATP5MG	PF04718	ATP-synt_G	Family	1.47546e-120	0.328259	0.32	0.125	2.95357e-116	Photoreceptor_r2
Atp5l	ATP synthase subunit g, mitochondrial {ECO:0000305}	ATP synthase membrane subunit g {ECO:0000305}	Mitochondrial membrane ATP synthase (F(1)F(0) ATP synthase or Complex V) produces ATP from ADP in the presence of a proton gradient across the membrane which is generated by electron transport complexes of the respiratory chain. F-type ATPases consist of two structural domains, F(1) - containing the extramembraneous catalytic core, and F(0) - containing the membrane proton channel, linked togethe…	EB05243	OG0004520	FBgn0010612,FBgn0031941	ATPsynG,ATPsynGL	ENSG00000249222,ENSG00000167283	ATP5MGL,ATP5MG	PF04718	ATP-synt_G	Family	3.20416e-05	0.266604	0.317	0.151	0.641409	Photoreceptor_r2b
Atp7a	Copper-transporting ATPase 1	Menkes disease-associated protein homolog	May supply copper to copper-requiring proteins within the secretory pathway, when localized in the trans-Golgi network. Under conditions of elevated extracellular copper, it relocalized to the plasma membrane where it functions in the efflux of copper from cells (By similarity). {ECO:0000250}.	EB46850	OG0002408	FBgn0030343	ATP7	ENSG00000165240,ENSG00000123191	ATP7A,ATP7B	PF00403	HMA	Domain	0	0.765315	0.319	0.024	0	Endothelial
Atpa-1	ATP synthase subunit alpha, mitochondrial {ECO:0000305}	ATP synthase F1 subunit alpha {ECO:0000312|HGNC:HGNC:823}	Mitochondrial membrane ATP synthase (F(1)F(0) ATP synthase or Complex V) produces ATP from ADP in the presence of a proton gradient across the membrane which is generated by electron transport complexes of the respiratory chain. F-type ATPases consist of two structural domains, F(1) - containing the extramembraneous catalytic core, and F(0) - containing the membrane proton channel, linked togethe…	EB08204	OG0003860	FBgn0011211	blw	ENSG00000152234	ATP5F1A	PF02874	ATP-synt_ab_N	Domain	8.61572e-59	0.309665	0.294	0.124	1.7247e-54	Endothelial
Atpk	Putative ATP synthase subunit f, mitochondrial	-	Mitochondrial membrane ATP synthase (F(1)F(0) ATP synthase or Complex V) produces ATP from ADP in the presence of a proton gradient across the membrane which is generated by electron transport complexes of the respiratory chain. F-type ATPases consist of two structural domains, F(1) - containing the extramembraneous catalytic core and F(0) - containing the membrane proton channel, linked together…	EB51393	OG0007113	FBgn0035032	ATPsynF	ENSG00000241468	ATP5MF	PF10206	WRW	Family	7.57754e-81	0.269334	0.282	0.125	1.51687e-76	Photoreceptor_r2
Atrx	Transcriptional regulator ATRX homolog	dXNP	Global transcriptional regulator. Modifies gene expression by affecting chromatin. {ECO:0000269|PubMed:28320872}.	EB08958	OG0004523	FBgn0039338,FBgn0026573	XNP,ADD1	ENSG00000085224	ATRX	PF17981	ADD_ATRX	Domain	9.95505e-69	0.353131	0.305	0.082	1.9928e-64	White_Body
Atrx	Transcriptional regulator ATRX homolog	dXNP	Global transcriptional regulator. Modifies gene expression by affecting chromatin. {ECO:0000269|PubMed:28320872}.	EB08958	OG0004523	FBgn0039338,FBgn0026573	XNP,ADD1	ENSG00000085224	ATRX	PF17981	ADD_ATRX	Domain	7.01355e-58	0.270411	0.262	0.082	1.40397e-53	Photoreceptor_r1
Auts2	Autism susceptibility gene 2 protein	-	Component of a Polycomb group (PcG) multiprotein PRC1-like complex, a complex class required to maintain the transcriptionally repressive state of many genes, including Hox genes, throughout development. PcG PRC1 complex acts via chromatin remodeling and modification of histones; it mediates monoubiquitination of histone H2A 'Lys-119', rendering chromatin heritably changed in its expressibility (…	EB35730	OG0001795	FBgn0260938	tay	ENSG00000156860,ENSG00000158321,ENSG00000112787	FBRS,AUTS2,FBRSL1	PF15336	Auts2	Family	5.19614e-66	0.516935	0.39	0.035	1.04016e-61	Photoreceptor_r2b
B3a2-2	Anion exchange protein 2	Solute carrier family 4 member 2	Plasma membrane anion exchange protein of wide distribution.	EB43454	OG0001201	FBgn0036043	CG8177	ENSG00000114923,ENSG00000164889,ENSG00000004939	SLC4A3,SLC4A2,SLC4A1	PF07565	Band_3_cyto	Domain	7.26372e-38	0.421485	0.256	0.026	1.45405e-33	Photoreceptor_r2b
B3gt2-4	Beta-1,3-galactosyltransferase 2 {ECO:0000305}	UDP-Gal:betaGlcNAc beta 1,3-galactosyltransferase-II	Beta-1,3-galactosyltransferase that transfers galactose from UDP-galactose to substrates with a terminal beta-N-acetylglucosamine (beta-GlcNAc) residue. Can also utilize substrates with a terminal galactose residue, albeit with lower efficiency. Involved in the biosynthesis of the carbohydrate moieties of glycolipids and glycoproteins. {ECO:0000269|PubMed:9417047}.	EB34017	OG0000039	FBgn0031986,FBgn0050036,FBgn0050037,FBgn0000221,FBgn0031988,FBgn0053145,FBgn0040373,FBgn0035558	CG8673,CG30036,CG30037,brn,CG8668,GalT1,CG3038,CG11357	ENSG00000214654,ENSG00000172318,ENSG00000198488,ENSG00000162630,ENSG00000156966,ENSG00000176383,ENSG00000179913,ENSG00000176597,ENSG00000237172,ENSG00000169255,ENSG00000183778,ENSG00000170340	B3GNT10,B3GALT1,B3GNT6,B3GALT2,B3GNT7,B3GNT4,B3GNT3,B3GNT5,B3GNT9,B3GALNT1,B3GALT5,B3GNT2	PF01762	Galactosyl_T	Family	0	0.37917	0.278	0.019	0	Photoreceptor_r1
Bahc1	-	-	-	EB12823	OG0002210	FBgn0051151	wge	ENSG00000182095,ENSG00000266074	TNRC18,BAHCC1				2.17607e-20	0.387158	0.257	0.064	4.35606e-16	Pigmented_Tyro1+
Basi	Basigin	CD147	[Isoform 2] for PPIA/CYPA and PPIB/CYPB-dependent signaling related to chemotaxis and adhesion of immune cells (By similarity). Plays an important role in targeting the monocarboxylate transporters SLC16A1/GLUT1, SLC16A3 and SLC16A8 to the plasma membrane (PubMed:12601063). Acts as a coreceptor for vascular endothelial growth factor receptor 2 (KDR/VEGFR2) in endothelial cells enhancing its VEGFA…	EB07126	OG0002656	FBgn0261822	Bsg	ENSG00000156642,ENSG00000172270	NPTN,BSG	PF07679	I-set	Domain	3.31342e-169	0.566992	0.366	0.097	6.6328e-165	Endothelial
Basi	Basigin	CD147	[Isoform 2] for PPIA/CYPA and PPIB/CYPB-dependent signaling related to chemotaxis and adhesion of immune cells (By similarity). Plays an important role in targeting the monocarboxylate transporters SLC16A1/GLUT1, SLC16A3 and SLC16A8 to the plasma membrane (PubMed:12601063). Acts as a coreceptor for vascular endothelial growth factor receptor 2 (KDR/VEGFR2) in endothelial cells enhancing its VEGFA…	EB07126	OG0002656	FBgn0261822	Bsg	ENSG00000156642,ENSG00000172270	NPTN,BSG	PF07679	I-set	Domain	2.43133e-73	0.314839	0.335	0.106	4.86704e-69	Photoreceptor_r1
Basi	Basigin	CD147	[Isoform 2] for PPIA/CYPA and PPIB/CYPB-dependent signaling related to chemotaxis and adhesion of immune cells (By similarity). Plays an important role in targeting the monocarboxylate transporters SLC16A1/GLUT1, SLC16A3 and SLC16A8 to the plasma membrane (PubMed:12601063). Acts as a coreceptor for vascular endothelial growth factor receptor 2 (KDR/VEGFR2) in endothelial cells enhancing its VEGFA…	EB07126	OG0002656	FBgn0261822	Bsg	ENSG00000156642,ENSG00000172270	NPTN,BSG	PF07679	I-set	Domain	3.7789e-12	0.259989	0.309	0.115	7.56461e-08	Pigmented_Tyro1+
Baz1a	Bromodomain adjacent to zinc finger domain protein 1A	Cbp146	Component of the histone-fold protein complex CHRAC complex which facilitates nucleosome sliding by the ACF complex and enhances ACF-mediated chromatin assembly. The C-terminal regions of both CHRAC1 and POLE1 are required for these functions (By similarity).	EB53316	OG0004296	FBgn0027620	Acf	ENSG00000198604	BAZ1A	PF10537	WAC_Acf1_DNA_bd	Domain	1.9576e-134	0.429441	0.309	0.051	3.91873e-130	White_Body
Bicd2	Protein bicaudal D homolog 2	-	Acts as an adapter protein linking the dynein motor complex to various cargos and converts dynein from a non-processive to a highly processive motor in the presence of dynactin. Facilitates and stabilizes the interaction between dynein and dynactin and activates dynein processivity (the ability to move along a microtubule for a long distance without falling off the track) (By similarity). Facilit…	EB03854	OG0003033	FBgn0000183	BicD	ENSG00000185963,ENSG00000151746	BICD2,BICD1	PF09730	BicD	Coiled-coil	2.24538e-60	0.772037	0.256	0.063	4.49479e-56	Lentigenic_associated
Bicd2	Protein bicaudal D homolog 2	-	Acts as an adapter protein linking the dynein motor complex to various cargos and converts dynein from a non-processive to a highly processive motor in the presence of dynactin. Facilitates and stabilizes the interaction between dynein and dynactin and activates dynein processivity (the ability to move along a microtubule for a long distance without falling off the track) (By similarity). Facilit…	EB03854	OG0003033	FBgn0000183	BicD	ENSG00000185963,ENSG00000151746	BICD2,BICD1	PF09730	BicD	Coiled-coil	6.96898e-64	0.43329	0.255	0.062	1.39505e-59	Pigmented2
Bip-1	Endoplasmic reticulum chaperone BiP {ECO:0000305}	Immunoglobulin heavy chain-binding protein {ECO:0000303|PubMed:2895472}	Endoplasmic reticulum chaperone that plays a key role in protein folding and quality control in the endoplasmic reticulum lumen (PubMed:12411443, PubMed:12475965). Involved in the correct folding of proteins and degradation of misfolded proteins via its interaction with DNAJC10/ERdj5, probably to facilitate the release of DNAJC10/ERdj5 from its substrate (PubMed:12411443). Acts as a key repressor…	EB45252	OG0000157	FBgn0051354,FBgn0013275,FBgn0013277,FBgn0013276,FBgn0013279,FBgn0013278,FBgn0266599,FBgn0001230,FBgn0001216,FBgn0001217,FBgn0035878,FBgn0001218	Hsp70Bbb,Hsp70Aa,Hsp70Ba,Hsp70Ab,Hsp70Bc,Hsp70Bb,Hsc70-4,Hsp68,Hsc70-1,Hsc70-2,CG7182,Hsc70-3	ENSG00000234475,ENSG00000212866,ENSG00000204390,ENSG00000234258,ENSG00000044574,ENSG00000109971,ENSG00000224501,ENSG00000226704,ENSG00000236251,ENSG00000126803,ENSG00000173110,ENSG00000231555,ENSG00000204389,ENSG00000237724,ENSG00000215328,ENSG00000235941,ENSG00000232804,ENSG00000204388,ENSG00000187522,ENSG00000206383	HSPA1A,HSPA1B,HSPA1L,HSPA1L,HSPA5,HSPA8,HSPA1B,HSPA1L,HSPA1L,HSPA2,HSPA6,HSPA1B,HSPA1A,HSPA1A,HSPA1A,HSPA1A,HSPA1B,HSPA1B,HSPA14,HSPA1L	PF00012	HSP70	Family	0	0.43117	0.309	0.063	0	Blood2
Brd2	Bromodomain-containing protein 2	Really interesting new gene 3 protein	May play a role in spermatogenesis or folliculogenesis (By similarity). Binds hyperacetylated chromatin and plays a role in the regulation of transcription, probably by chromatin remodeling.	EB55073	OG0000873	FBgn0004656,FBgn0039124,FBgn0050417	fs(1)h,tbrd-1,tbrd-3	ENSG00000235307,ENSG00000230678,ENSG00000236227,ENSG00000204256,ENSG00000234507,ENSG00000215077,ENSG00000169925,ENSG00000234704,ENSG00000137948,ENSG00000141867	BRD2,BRD2,BRD2,BRD2,BRD2,BRD2,BRD3,BRD2,BRDT,BRD4	PF00439	Bromodomain	Domain	3.86072e-247	0.512446	0.382	0.053	7.72839e-243	Photoreceptor_r1
Brd2	Bromodomain-containing protein 2	Really interesting new gene 3 protein	May play a role in spermatogenesis or folliculogenesis (By similarity). Binds hyperacetylated chromatin and plays a role in the regulation of transcription, probably by chromatin remodeling.	EB55073	OG0000873	FBgn0004656,FBgn0039124,FBgn0050417	fs(1)h,tbrd-1,tbrd-3	ENSG00000235307,ENSG00000230678,ENSG00000236227,ENSG00000204256,ENSG00000234507,ENSG00000215077,ENSG00000169925,ENSG00000234704,ENSG00000137948,ENSG00000141867	BRD2,BRD2,BRD2,BRD2,BRD2,BRD2,BRD3,BRD2,BRDT,BRD4	PF00439	Bromodomain	Domain	7.54839e-13	0.280254	0.268	0.067	1.51104e-08	Photoreceptor_r2b
Brk1b-1	-	-	-	EB48603	OG0008086	FBgn0061198	HSPC300	ENSG00000254999	BRK1				0	0.667565	0.397	0.051	0	Endothelial
Brsk2-1	Serine/threonine-protein kinase BRSK2	Serine/threonine-protein kinase SAD-A	Serine/threonine-protein kinase that plays a key role in polarization of neurons and axonogenesis, cell cycle progress and insulin secretion. Phosphorylates CDK16, CDC25C, MAPT/TAU, PAK1 and WEE1. Following phosphorylation and activation by STK11/LKB1, acts as a key regulator of polarization of cortical neurons, probably by mediating phosphorylation of microtubule-associated proteins such as MAPT…	EB03266	OG0002435	FBgn0036544	sff	ENSG00000174672,ENSG00000160469	BRSK2,BRSK1	PF00069	Pkinase	Domain	2.69715e-39	0.470562	0.354	0.045	5.39915e-35	Photoreceptor_r2b
Brsk2-1	Serine/threonine-protein kinase BRSK2	Serine/threonine-protein kinase SAD-A	Serine/threonine-protein kinase that plays a key role in polarization of neurons and axonogenesis, cell cycle progress and insulin secretion. Phosphorylates CDK16, CDC25C, MAPT/TAU, PAK1 and WEE1. Following phosphorylation and activation by STK11/LKB1, acts as a key regulator of polarization of cortical neurons, probably by mediating phosphorylation of microtubule-associated proteins such as MAPT…	EB03266	OG0002435	FBgn0036544	sff	ENSG00000174672,ENSG00000160469	BRSK2,BRSK1	PF00069	Pkinase	Domain	0	0.910496	0.589	0.022	0	Photoreceptor_r1
Btbd7	BTB/POZ domain-containing protein 7	-	Acts as a mediator of epithelial dynamics and organ branching by promoting cleft progression. Induced following accumulation of fibronectin in forming clefts, leading to local expression of the cell- scattering SNAIL2 and suppression of E-cadherin levels, thereby altering cell morphology and reducing cell-cell adhesion. This stimulates cell separation at the base of forming clefts by local, dynam…	EB03368	OG0005389	FBgn0030701	CG16952	ENSG00000277222,ENSG00000011114	BTBD7,BTBD7	PF00651	BTB	Domain	5.11667e-35	0.527369	0.354	0.051	1.02425e-30	Photoreceptor_r2b
Bzw1	Basic leucine zipper and W2 domain-containing protein 1	-	Enhances histone H4 gene transcription but does not seem to bind DNA directly. {ECO:0000250}.	EB15442	OG0003605	FBgn0250753	kra	ENSG00000082153,ENSG00000136261	BZW1,BZW2	PF02020	W2	Family	1.99532e-58	0.282333	0.269	0.109	3.99424e-54	Endothelial
C163a-1	Scavenger receptor cysteine-rich type 1 protein M130	CD163	After shedding, the soluble form (sCD163) may play an anti- inflammatory role. {ECO:0000250}.	EB16758	OG0016455	-	-			PF00530	SRCR	Domain	1.1258e-259	0.724552	0.327	0.053	2.25362e-255	Endothelial
Ca2d3-1	Voltage-dependent calcium channel subunit alpha-2/delta-3	Voltage-gated calcium channel subunit alpha-2/delta-3	The alpha-2/delta subunit of voltage-dependent calcium channels regulates calcium current density and activation/inactivation kinetics of the calcium channel. Acts as a regulatory subunit for P/Q- type calcium channel (CACNA1A), N-type (CACNA1B), L-type (CACNA1C OR CACNA1D) but not T-type (CACNA1G) (By similarity). {ECO:0000250}.	EB20912	OG0000583	FBgn0261999,FBgn0261041,FBgn0028863	Ca-Ma2d,stj,CG4587	ENSG00000007402,ENSG00000151062,ENSG00000157445,ENSG00000153956	CACNA2D2,CACNA2D4,CACNA2D3,CACNA2D1	PF08399	VWA_N	Family	0	0.414239	0.283	0.014	0	Photoreceptor_r1
Cac1a	Voltage-dependent P/Q-type calcium channel subunit alpha-1A {ECO:0000305}	Voltage-gated calcium channel subunit alpha Cav2.1	Voltage-sensitive calcium channels (VSCC) mediate the entry of calcium ions into excitable cells and are also involved in a variety of calcium-dependent processes, including muscle contraction, hormone or neurotransmitter release, gene expression, cell motility, cell division and cell death. The isoform alpha-1A gives rise to P and/or Q- type calcium currents. P/Q-type calcium channels belong to …	EB26440	OG0000328	FBgn0263111,FBgn0001991	cac,Ca-alpha1D	ENSG00000141837,ENSG00000198216,ENSG00000081248,ENSG00000148408,ENSG00000151067,ENSG00000102001,ENSG00000157388	CACNA1A,CACNA1E,CACNA1S,CACNA1B,CACNA1C,CACNA1F,CACNA1D	PF00520	Ion_trans	Family	0	0.657666	0.482	0.049	0	Photoreceptor_r1
Cac1a	Voltage-dependent P/Q-type calcium channel subunit alpha-1A {ECO:0000305}	Voltage-gated calcium channel subunit alpha Cav2.1	Voltage-sensitive calcium channels (VSCC) mediate the entry of calcium ions into excitable cells and are also involved in a variety of calcium-dependent processes, including muscle contraction, hormone or neurotransmitter release, gene expression, cell motility, cell division and cell death. The isoform alpha-1A gives rise to P and/or Q- type calcium currents. P/Q-type calcium channels belong to …	EB26440	OG0000328	FBgn0263111,FBgn0001991	cac,Ca-alpha1D	ENSG00000141837,ENSG00000198216,ENSG00000081248,ENSG00000148408,ENSG00000151067,ENSG00000102001,ENSG00000157388	CACNA1A,CACNA1E,CACNA1S,CACNA1B,CACNA1C,CACNA1F,CACNA1D	PF00520	Ion_trans	Family	0	0.38936	0.277	0.036	0	Photoreceptor_r2
Cac1a	Voltage-dependent P/Q-type calcium channel subunit alpha-1A {ECO:0000305}	Voltage-gated calcium channel subunit alpha Cav2.1	Voltage-sensitive calcium channels (VSCC) mediate the entry of calcium ions into excitable cells and are also involved in a variety of calcium-dependent processes, including muscle contraction, hormone or neurotransmitter release, gene expression, cell motility, cell division and cell death. The isoform alpha-1A gives rise to P and/or Q- type calcium currents. P/Q-type calcium channels belong to …	EB26440	OG0000328	FBgn0263111,FBgn0001991	cac,Ca-alpha1D	ENSG00000141837,ENSG00000198216,ENSG00000081248,ENSG00000148408,ENSG00000151067,ENSG00000102001,ENSG00000157388	CACNA1A,CACNA1E,CACNA1S,CACNA1B,CACNA1C,CACNA1F,CACNA1D	PF00520	Ion_trans	Family	1.66248e-19	0.532354	0.317	0.067	3.32796e-15	Photoreceptor_r2b
Cacb2	Voltage-dependent L-type calcium channel subunit beta-2	Lambert-Eaton myasthenic syndrome antigen B	The beta subunit of voltage-dependent calcium channels contributes to the function of the calcium channel by increasing peak calcium current, shifting the voltage dependencies of activation and inactivation, modulating G protein inhibition and controlling the alpha-1 subunit membrane targeting.	EB25990	OG0001111	FBgn0259822	Ca-beta	ENSG00000182389,ENSG00000167535,ENSG00000067191,ENSG00000165995	CACNB4,CACNB3,CACNB1,CACNB2	PF12052	VGCC_beta4Aa_N	Domain	2.70948e-48	0.417299	0.256	0.021	5.42385e-44	Photoreceptor_r2b
Calm-5	Calmodulin	-	Calmodulin mediates the control of a large number of enzymes, ion channels and other proteins by Ca(2+). Among the enzymes to be stimulated by the calmodulin-Ca(2+) complex are a number of protein kinases and phosphatases.	EB32710	OG0000072	FBgn0011273,FBgn0000253,FBgn0004910,FBgn0040351,FBgn0004687,FBgn0035161	Acam,Cam,Eip63F-1,CG11638,Mlc-c,CG13898	ENSG00000198336,ENSG00000160808,ENSG00000160014,ENSG00000092841,ENSG00000101470,ENSG00000168530,ENSG00000178363,ENSG00000143933,ENSG00000198668,ENSG00000196465	MYL4,MYL3,CALM3,MYL6,TNNC2,MYL1,CALML3,CALM2,CALM1,MYL6B	PF13499	EF-hand_7	Domain	6.1954e-213	1.46938	0.804	0.285	1.24019e-208	Photoreceptor_r1
Calm-5	Calmodulin	-	Calmodulin mediates the control of a large number of enzymes, ion channels and other proteins by Ca(2+). Among the enzymes to be stimulated by the calmodulin-Ca(2+) complex are a number of protein kinases and phosphatases.	EB32710	OG0000072	FBgn0011273,FBgn0000253,FBgn0004910,FBgn0040351,FBgn0004687,FBgn0035161	Acam,Cam,Eip63F-1,CG11638,Mlc-c,CG13898	ENSG00000198336,ENSG00000160808,ENSG00000160014,ENSG00000092841,ENSG00000101470,ENSG00000168530,ENSG00000178363,ENSG00000143933,ENSG00000198668,ENSG00000196465	MYL4,MYL3,CALM3,MYL6,TNNC2,MYL1,CALML3,CALM2,CALM1,MYL6B	PF13499	EF-hand_7	Domain	0	1.81549	0.878	0.218	0	Photoreceptor_r2
Calm1	Calmodulin-1 {ECO:0000250|UniProtKB:P0DP23}	-	Calmodulin mediates the control of a large number of enzymes, ion channels, aquaporins and other proteins through calcium-binding.	EB48780	OG0000072	FBgn0011273,FBgn0000253,FBgn0004910,FBgn0040351,FBgn0004687,FBgn0035161	Acam,Cam,Eip63F-1,CG11638,Mlc-c,CG13898	ENSG00000198336,ENSG00000160808,ENSG00000160014,ENSG00000092841,ENSG00000101470,ENSG00000168530,ENSG00000178363,ENSG00000143933,ENSG00000198668,ENSG00000196465	MYL4,MYL3,CALM3,MYL6,TNNC2,MYL1,CALML3,CALM2,CALM1,MYL6B	PF13499	EF-hand_7	Domain	0.000385813	0.305413	0.634	0.489	1	Photoreceptor_r2b
Calm1	Calmodulin-1 {ECO:0000250|UniProtKB:P0DP23}	-	Calmodulin mediates the control of a large number of enzymes, ion channels, aquaporins and other proteins through calcium-binding.	EB48780	OG0000072	FBgn0011273,FBgn0000253,FBgn0004910,FBgn0040351,FBgn0004687,FBgn0035161	Acam,Cam,Eip63F-1,CG11638,Mlc-c,CG13898	ENSG00000198336,ENSG00000160808,ENSG00000160014,ENSG00000092841,ENSG00000101470,ENSG00000168530,ENSG00000178363,ENSG00000143933,ENSG00000198668,ENSG00000196465	MYL4,MYL3,CALM3,MYL6,TNNC2,MYL1,CALML3,CALM2,CALM1,MYL6B	PF13499	EF-hand_7	Domain	5.54839e-55	1.09164	0.772	0.48	1.11068e-50	Pigmented2
Calm1	Calmodulin-1 {ECO:0000250|UniProtKB:P0DP23}	-	Calmodulin mediates the control of a large number of enzymes, ion channels, aquaporins and other proteins through calcium-binding.	EB48780	OG0000072	FBgn0011273,FBgn0000253,FBgn0004910,FBgn0040351,FBgn0004687,FBgn0035161	Acam,Cam,Eip63F-1,CG11638,Mlc-c,CG13898	ENSG00000198336,ENSG00000160808,ENSG00000160014,ENSG00000092841,ENSG00000101470,ENSG00000168530,ENSG00000178363,ENSG00000143933,ENSG00000198668,ENSG00000196465	MYL4,MYL3,CALM3,MYL6,TNNC2,MYL1,CALML3,CALM2,CALM1,MYL6B	PF13499	EF-hand_7	Domain	0	2.17028	0.891	0.426	0	Photoreceptor_r2
Calr	Calreticulin	-	Molecular calcium-binding chaperone promoting folding, oligomeric assembly and quality control in the ER via the calreticulin/calnexin cycle (By similarity). This lectin may interact transiently with almost all of the monoglucosylated glycoproteins that are synthesized in the ER (By similarity). Probably by controlling the folding of extracellular matrix protein unc-52/Perlecan, may play a role i…	EB14260	OG0003512	FBgn0005585	Calr	ENSG00000179218	CALR	PF00262	Calreticulin	Family	5.03641e-246	0.43225	0.447	0.166	1.00819e-241	Blood2
Calr	Calreticulin	-	Molecular calcium-binding chaperone promoting folding, oligomeric assembly and quality control in the ER via the calreticulin/calnexin cycle (By similarity). This lectin may interact transiently with almost all of the monoglucosylated glycoproteins that are synthesized in the ER (By similarity). Probably by controlling the folding of extracellular matrix protein unc-52/Perlecan, may play a role i…	EB14260	OG0003512	FBgn0005585	Calr	ENSG00000179218	CALR	PF00262	Calreticulin	Family	5.9516e-07	0.702691	0.368	0.221	0.0119139	Pigmented_Tyro1+
Calx	Calnexin	-	Calcium-binding protein that interacts with newly synthesized glycoproteins in the endoplasmic reticulum. It may act in assisting protein assembly and/or in the retention within the ER of unassembled protein subunits. It seems to play a major role in the quality control apparatus of the ER by the retention of incorrectly folded proteins (By similarity). Required for embryogenesis and larval devel…	EB08688	OG0004162	FBgn0030377,FBgn0264077,FBgn0015622	CG1924,Cnx14D,Cnx99A	ENSG00000283777,ENSG00000127022,ENSG00000153132	CANX,CANX,CLGN	PF00262	Calreticulin	Family	3.7199e-11	0.702199	0.293	0.09	7.44649e-07	Photoreceptor_r2b
Calx	Calnexin	-	Calcium-binding protein that interacts with newly synthesized glycoproteins in the endoplasmic reticulum. It may act in assisting protein assembly and/or in the retention within the ER of unassembled protein subunits. It seems to play a major role in the quality control apparatus of the ER by the retention of incorrectly folded proteins (By similarity). Required for embryogenesis and larval devel…	EB08688	OG0004162	FBgn0030377,FBgn0264077,FBgn0015622	CG1924,Cnx14D,Cnx99A	ENSG00000283777,ENSG00000127022,ENSG00000153132	CANX,CANX,CLGN	PF00262	Calreticulin	Family	3.44397e-217	0.629228	0.425	0.076	6.89414e-213	Photoreceptor_r1
Camp1	Calmodulin-regulated spectrin-associated protein 1	-	Key microtubule-organizing protein that specifically binds the minus-end of non-centrosomal microtubules and regulates their dynamics and organization. Specifically recognizes growing microtubule minus-ends and stabilizes microtubules. Acts on free microtubule minus- ends that are not capped by microtubule-nucleating proteins or other factors and protects microtubule minus-ends from depolymerizat…	EB13971	OG0001377	FBgn0263197	Patronin	ENSG00000130559,ENSG00000118200,ENSG00000076826	CAMSAP1,CAMSAP2,CAMSAP3	PF11971	CAMSAP_CH	Domain	2.91947e-38	0.399794	0.317	0.038	5.84419e-34	Photoreceptor_r2b
Camp1	Calmodulin-regulated spectrin-associated protein 1	-	Key microtubule-organizing protein that specifically binds the minus-end of non-centrosomal microtubules and regulates their dynamics and organization. Specifically recognizes growing microtubule minus-ends and stabilizes microtubules. Acts on free microtubule minus- ends that are not capped by microtubule-nucleating proteins or other factors and protects microtubule minus-ends from depolymerizat…	EB13971	OG0001377	FBgn0263197	Patronin	ENSG00000130559,ENSG00000118200,ENSG00000076826	CAMSAP1,CAMSAP2,CAMSAP3	PF11971	CAMSAP_CH	Domain	8.8413e-256	0.380712	0.288	0.028	1.76985e-251	Photoreceptor_r1
Canb1	Calcineurin subunit B type 1	Protein phosphatase 3 regulatory subunit B alpha isoform 1	Regulatory subunit of calcineurin, a calcium-dependent, calmodulin stimulated protein phosphatase. Confers calcium sensitivity.	EB49006	OG0003245	FBgn0015614,FBgn0010014	CanB2,CanB	ENSG00000188386,ENSG00000221823,ENSG00000273398	PPP3R2,PPP3R1,AC017083.3	PF13499	EF-hand_7	Domain	0	0.727629	0.434	0.058	0	Photoreceptor_r2
Canb1	Calcineurin subunit B type 1	Protein phosphatase 3 regulatory subunit B alpha isoform 1	Regulatory subunit of calcineurin, a calcium-dependent, calmodulin stimulated protein phosphatase. Confers calcium sensitivity.	EB49006	OG0003245	FBgn0015614,FBgn0010014	CanB2,CanB	ENSG00000188386,ENSG00000221823,ENSG00000273398	PPP3R2,PPP3R1,AC017083.3	PF13499	EF-hand_7	Domain	7.31771e-77	0.610391	0.363	0.101	1.46486e-72	Pigmented2
Capzb	F-actin-capping protein subunit beta	-	F-actin-capping proteins bind in a Ca(2+)-independent manner to the fast growing ends of actin filaments (barbed end) thereby blocking the exchange of subunits at these ends. Unlike other capping proteins (such as gelsolin and severin), these proteins do not sever actin filaments. {ECO:0000269|PubMed:8682865}.	EB25549	OG0005541	FBgn0011570	cpb	ENSG00000077549	CAPZB	PF01115	F_actin_cap_B	Family	2.29444e-102	0.421766	0.31	0.103	4.593e-98	Endothelial
Catb	Cathepsin B	Cathepsin B1	Thiol protease which is believed to participate in intracellular degradation and turnover of proteins (PubMed:12220505).	EB15155	OG0001686	FBgn0030521	CtsB1	ENSG00000164733	CTSB	PF00112	Peptidase_C1	Domain	0	1.22305	0.51	0.019	0	Endothelial
Catl1-1	Procathepsin L {ECO:0000305}	Major excreted protein	(Microbial infection) Facilitates human coronaviruses SARS- CoV and SARS-CoV-2 infections via proteolysis of coronavirus spike (S) glycoproteins in lysosome for entry into host cell (PubMed:32142651, PubMed:32221306, PubMed:16339146, PubMed:18562523). Proteolysis within lysosomes is sufficient to activate membrane fusion by coronaviruses SARS-CoV and EMC (HCoV-EMC) S as well as Zaire ebolavirus g…	EB00263	OG0000247	FBgn0034229,FBgn0033874,FBgn0032228,FBgn0013770,FBgn0037396	CG4847,CG6347,CG5367,Cp1,CG11459	ENSG00000143387,ENSG00000163131,ENSG00000136943,ENSG00000135047	CTSK,CTSS,CTSV,CTSL	PF08246	Inhibitor_I29	Domain	0	2.64091	0.873	0.181	0	Endothelial
Cblb	E3 ubiquitin-protein ligase CBL-B	Signal transduction protein CBL-B	E3 ubiquitin-protein ligase which accepts ubiquitin from specific E2 ubiquitin-conjugating enzymes, and transfers it to substrates, generally promoting their degradation by the proteasome.	EB09215	OG0002056	FBgn0020224	Cbl	ENSG00000110395,ENSG00000114423,ENSG00000142273	CBL,CBLB,CBLC	PF02262	Cbl_N	Domain	3.25817e-51	0.313869	0.275	0.083	6.52221e-47	White_Body
Cblb	E3 ubiquitin-protein ligase CBL-B	Signal transduction protein CBL-B	E3 ubiquitin-protein ligase which accepts ubiquitin from specific E2 ubiquitin-conjugating enzymes, and transfers it to substrates, generally promoting their degradation by the proteasome.	EB09215	OG0002056	FBgn0020224	Cbl	ENSG00000110395,ENSG00000114423,ENSG00000142273	CBL,CBLB,CBLC	PF02262	Cbl_N	Domain	1.10139e-120	0.414754	0.28	0.075	2.20476e-116	Endothelial
Cbpc1	Cytosolic carboxypeptidase 1	-	Catalyzes the deglutamylation of polyglutamate side chains generated by post-translational polyglutamylation of proteins such as tubulins (Probable). Via the deglutamylation of tubulin, regulates the localization and velocity of kinesin motors and the structural integrity of microtubules in sensory cilia (PubMed:21982591, PubMed:29129530). In male CEM sensory neurons, regulates the cilia release …	EB20041	OG0003451	-	-	ENSG00000135049,ENSG00000273540	AGTPBP1,AGBL1	PF18027	Pepdidase_M14_N	Domain	0	0.574055	0.428	0.038	0	Photoreceptor_r1
Cc14a	Dual specificity protein phosphatase CDC14A	CDC14 cell division cycle 14 homolog A	Dual-specificity phosphatase. Required for centrosome separation and productive cytokinesis during cell division.	EB28255	OG0001794	FBgn0031952	cdc14	ENSG00000079335,ENSG00000081377	CDC14A,CDC14B	PF14671	DSPn	Domain	0	0.507636	0.289	0.028	0	Photoreceptor_r2
Ccdc9	-	-	-	EB32128	OG0000727	-	-	ENSG00000105321	CCDC9	PF15266	DUF4594	Family	3.03935e-205	0.397388	0.329	0.091	6.08418e-201	Photoreceptor_r2
Ccdc9	-	-	-	EB32128	OG0000727	-	-	ENSG00000105321	CCDC9	PF15266	DUF4594	Family	1.02299e-167	0.898024	0.534	0.111	2.04782e-163	Lentigenic_associated
Ccdc9	-	-	-	EB32128	OG0000727	-	-	ENSG00000105321	CCDC9	PF15266	DUF4594	Family	2.12913e-06	0.359809	0.293	0.122	0.0426209	Photoreceptor_r2b
Cckar-1	Cholecystokinin receptor type A	Cholecystokinin-1 receptor	Receptor for cholecystokinin. Mediates pancreatic growth and enzyme secretion, smooth muscle contraction of the gall bladder and stomach. Has a 1000-fold higher affinity for CCK rather than for gastrin. It modulates feeding and dopamine-induced behavior in the central and peripheral nervous system. This receptor mediates its action by association with G proteins that activate a phosphatidylinosit…	EB01449	OG0000734	FBgn0030954,FBgn0259231	CCKLR-17D3,CCKLR-17D1	ENSG00000110148,ENSG00000163394	CCKBR,CCKAR	PF00001	7tm_1	Family	0	1.21306	0.575	0.06	0	Photoreceptor_r2
Cckar-1	Cholecystokinin receptor type A	Cholecystokinin-1 receptor	Receptor for cholecystokinin. Mediates pancreatic growth and enzyme secretion, smooth muscle contraction of the gall bladder and stomach. Has a 1000-fold higher affinity for CCK rather than for gastrin. It modulates feeding and dopamine-induced behavior in the central and peripheral nervous system. This receptor mediates its action by association with G proteins that activate a phosphatidylinosit…	EB01449	OG0000734	FBgn0030954,FBgn0259231	CCKLR-17D3,CCKLR-17D1	ENSG00000110148,ENSG00000163394	CCKBR,CCKAR	PF00001	7tm_1	Family	1.09496e-07	0.597279	0.329	0.129	0.00219189	Photoreceptor_r2b
Cckar-1	Cholecystokinin receptor type A	Cholecystokinin-1 receptor	Receptor for cholecystokinin. Mediates pancreatic growth and enzyme secretion, smooth muscle contraction of the gall bladder and stomach. Has a 1000-fold higher affinity for CCK rather than for gastrin. It modulates feeding and dopamine-induced behavior in the central and peripheral nervous system. This receptor mediates its action by association with G proteins that activate a phosphatidylinosit…	EB01449	OG0000734	FBgn0030954,FBgn0259231	CCKLR-17D3,CCKLR-17D1	ENSG00000110148,ENSG00000163394	CCKBR,CCKAR	PF00001	7tm_1	Family	0	1.50261	0.665	0.105	0	Photoreceptor_r1
Ccni	-	-	-	EB27323	OG0001496	FBgn0039858	CycG	ENSG00000113328,ENSG00000118816,ENSG00000205089,ENSG00000138764	CCNG1,CCNI,CCNI2,CCNG2	PF00134	Cyclin_N	Domain	6.639e-290	0.614865	0.456	0.137	1.329e-285	Photoreceptor_r2
Cd109-1	CD109 antigen	CD109	Modulates negatively TGFB1 signaling in keratinocytes.	EB24492	OG0000203	FBgn0041180,FBgn0041181,FBgn0041182,FBgn0041183,FBgn0264845	Tep4,Tep3,Tep2,Tep1,Tep5Psi	ENSG00000177359,ENSG00000156535,ENSG00000275428,ENSG00000175899,ENSG00000214776,ENSG00000166535,ENSG00000126838,ENSG00000160111	AC024940.1,CD109,AC024940.6,A2M,AC092821.1,A2ML1,PZP,CPAMD8	PF17791	MG3	Domain	0	1.7029	0.602	0.108	0	Photoreceptor_r1
Cd109-1	CD109 antigen	CD109	Modulates negatively TGFB1 signaling in keratinocytes.	EB24492	OG0000203	FBgn0041180,FBgn0041181,FBgn0041182,FBgn0041183,FBgn0264845	Tep4,Tep3,Tep2,Tep1,Tep5Psi	ENSG00000177359,ENSG00000156535,ENSG00000275428,ENSG00000175899,ENSG00000214776,ENSG00000166535,ENSG00000126838,ENSG00000160111	AC024940.1,CD109,AC024940.6,A2M,AC092821.1,A2ML1,PZP,CPAMD8	PF17791	MG3	Domain	0	1.61947	0.572	0.06	0	Photoreceptor_r2
Cd5r1	Cyclin-dependent kinase 5 activator 1	p35 {ECO:0000305|PubMed:17671168}	Activator of the kinase cdk-5 (By similarity). In several motor neurons, promotes the polarized trafficking of synaptic vesicles and dense-core vesicles. In the ventral nerve cord, regulates the synaptic localization of the glutamate receptor, glr-1 (PubMed:17671168). In DA motor neurons, regulates axonal transport of synaptic vesicle precursors by inhibiting dynein-mediated retrograde transport …	EB45160	OG0003662	FBgn0027491	Cdk5alpha	ENSG00000171450,ENSG00000176749	CDK5R2,CDK5R1	PF03261	CDK5_activator	Family	2.27987e-24	0.607225	0.622	0.171	4.56384e-20	Photoreceptor_r2b
Cd5r1	Cyclin-dependent kinase 5 activator 1	p35 {ECO:0000305|PubMed:17671168}	Activator of the kinase cdk-5 (By similarity). In several motor neurons, promotes the polarized trafficking of synaptic vesicles and dense-core vesicles. In the ventral nerve cord, regulates the synaptic localization of the glutamate receptor, glr-1 (PubMed:17671168). In DA motor neurons, regulates axonal transport of synaptic vesicle precursors by inhibiting dynein-mediated retrograde transport …	EB45160	OG0003662	FBgn0027491	Cdk5alpha	ENSG00000171450,ENSG00000176749	CDK5R2,CDK5R1	PF03261	CDK5_activator	Family	0	1.44446	0.628	0.102	0	Photoreceptor_r2
Cd5r1	Cyclin-dependent kinase 5 activator 1	p35 {ECO:0000305|PubMed:17671168}	Activator of the kinase cdk-5 (By similarity). In several motor neurons, promotes the polarized trafficking of synaptic vesicles and dense-core vesicles. In the ventral nerve cord, regulates the synaptic localization of the glutamate receptor, glr-1 (PubMed:17671168). In DA motor neurons, regulates axonal transport of synaptic vesicle precursors by inhibiting dynein-mediated retrograde transport …	EB45160	OG0003662	FBgn0027491	Cdk5alpha	ENSG00000171450,ENSG00000176749	CDK5R2,CDK5R1	PF03261	CDK5_activator	Family	1.22432e-132	1.3107	0.589	0.16	2.45085e-128	Pigmented2
Cd63	CD63 antigen	CD63	Functions as cell surface receptor for TIMP1 and plays a role in the activation of cellular signaling cascades. Plays a role in the activation of ITGB1 and integrin signaling, leading to the activation of AKT, FAK/PTK2 and MAP kinases. Promotes cell survival, reorganization of the actin cytoskeleton, cell adhesion, spreading and migration, via its role in the activation of AKT and FAK/PTK2. Plays…	EB29022	OG0000134	FBgn0032943,FBgn0029837,FBgn0027865,FBgn0033629,FBgn0032074,FBgn0032075,FBgn0050160,FBgn0042086,FBgn0036769,FBgn0029508,FBgn0029506,FBgn0029507,FBgn0035936	Tsp39D,Tsp5D,Tsp96F,Tsp47F,Tsp29Fa,Tsp29Fb,CG30160,Tsp42Eb,Tsp74F,Tsp42Ea,Tsp42Ee,Tsp42Ed,Tsp66E	ENSG00000010278,ENSG00000134198,ENSG00000117472,ENSG00000127324,ENSG00000135404,ENSG00000130167,ENSG00000143119,ENSG00000214063,ENSG00000157570,ENSG00000110651,ENSG00000011105,ENSG00000110900,ENSG00000177697,ENSG00000085117	CD9,TSPAN2,TSPAN1,TSPAN8,CD63,TSPAN16,CD53,TSPAN4,TSPAN18,CD81,TSPAN9,TSPAN11,CD151,CD82	PF00335	Tetraspanin	Family	8.6512e-19	1.27567	0.596	0.292	1.7318e-14	Pigmented_Tyro1+
Cd63	CD63 antigen	CD63	Functions as cell surface receptor for TIMP1 and plays a role in the activation of cellular signaling cascades. Plays a role in the activation of ITGB1 and integrin signaling, leading to the activation of AKT, FAK/PTK2 and MAP kinases. Promotes cell survival, reorganization of the actin cytoskeleton, cell adhesion, spreading and migration, via its role in the activation of AKT and FAK/PTK2. Plays…	EB29022	OG0000134	FBgn0032943,FBgn0029837,FBgn0027865,FBgn0033629,FBgn0032074,FBgn0032075,FBgn0050160,FBgn0042086,FBgn0036769,FBgn0029508,FBgn0029506,FBgn0029507,FBgn0035936	Tsp39D,Tsp5D,Tsp96F,Tsp47F,Tsp29Fa,Tsp29Fb,CG30160,Tsp42Eb,Tsp74F,Tsp42Ea,Tsp42Ee,Tsp42Ed,Tsp66E	ENSG00000010278,ENSG00000134198,ENSG00000117472,ENSG00000127324,ENSG00000135404,ENSG00000130167,ENSG00000143119,ENSG00000214063,ENSG00000157570,ENSG00000110651,ENSG00000011105,ENSG00000110900,ENSG00000177697,ENSG00000085117	CD9,TSPAN2,TSPAN1,TSPAN8,CD63,TSPAN16,CD53,TSPAN4,TSPAN18,CD81,TSPAN9,TSPAN11,CD151,CD82	PF00335	Tetraspanin	Family	0	2.69358	0.925	0.246	0	Endothelial
Cd63	CD63 antigen	CD63	Functions as cell surface receptor for TIMP1 and plays a role in the activation of cellular signaling cascades. Plays a role in the activation of ITGB1 and integrin signaling, leading to the activation of AKT, FAK/PTK2 and MAP kinases. Promotes cell survival, reorganization of the actin cytoskeleton, cell adhesion, spreading and migration, via its role in the activation of AKT and FAK/PTK2. Plays…	EB29022	OG0000134	FBgn0032943,FBgn0029837,FBgn0027865,FBgn0033629,FBgn0032074,FBgn0032075,FBgn0050160,FBgn0042086,FBgn0036769,FBgn0029508,FBgn0029506,FBgn0029507,FBgn0035936	Tsp39D,Tsp5D,Tsp96F,Tsp47F,Tsp29Fa,Tsp29Fb,CG30160,Tsp42Eb,Tsp74F,Tsp42Ea,Tsp42Ee,Tsp42Ed,Tsp66E	ENSG00000010278,ENSG00000134198,ENSG00000117472,ENSG00000127324,ENSG00000135404,ENSG00000130167,ENSG00000143119,ENSG00000214063,ENSG00000157570,ENSG00000110651,ENSG00000011105,ENSG00000110900,ENSG00000177697,ENSG00000085117	CD9,TSPAN2,TSPAN1,TSPAN8,CD63,TSPAN16,CD53,TSPAN4,TSPAN18,CD81,TSPAN9,TSPAN11,CD151,CD82	PF00335	Tetraspanin	Family	3.23966e-166	0.706028	0.674	0.268	6.48515e-162	Circulating_Blood
Cdc42-2	Cell division control protein 42 homolog {ECO:0000305}	G25K GTP-binding protein	Plasma membrane-associated small GTPase which cycles between an active GTP-bound and an inactive GDP-bound state (PubMed:24352656).	EB42617	OG0000226	FBgn0039532,FBgn0014380,FBgn0010341,FBgn0010333,FBgn0014011	Mtl,RhoL,Cdc42,Rac1,Rac2	ENSG00000169750,ENSG00000177105,ENSG00000116574,ENSG00000070831,ENSG00000136238,ENSG00000104140,ENSG00000128340,ENSG00000119729	RAC3,RHOG,RHOU,CDC42,RAC1,RHOV,RAC2,RHOQ	PF00071	Ras	Domain	2.06815e-116	0.390956	0.376	0.128	4.14003e-112	Endothelial
Cdc42-2	Cell division control protein 42 homolog {ECO:0000305}	G25K GTP-binding protein	Plasma membrane-associated small GTPase which cycles between an active GTP-bound and an inactive GDP-bound state (PubMed:24352656).	EB42617	OG0000226	FBgn0039532,FBgn0014380,FBgn0010341,FBgn0010333,FBgn0014011	Mtl,RhoL,Cdc42,Rac1,Rac2	ENSG00000169750,ENSG00000177105,ENSG00000116574,ENSG00000070831,ENSG00000136238,ENSG00000104140,ENSG00000128340,ENSG00000119729	RAC3,RHOG,RHOU,CDC42,RAC1,RHOV,RAC2,RHOQ	PF00071	Ras	Domain	3.61665e-58	0.271232	0.317	0.134	7.23982e-54	Circulating_Blood
Cdipt	CDP-diacylglycerol--inositol 3-phosphatidyltransferase {ECO:0000250|UniProtKB:P70500}	Phosphatidylinositol synthase {ECO:0000303|PubMed:17151285}	Catalyzes the biosynthesis of phosphatidylinositol (PtdIns) as well as PtdIns:inositol exchange reaction (PubMed:17151285, PubMed:24828534, PubMed:24603715). May thus act to reduce an excessive cellular PtdIns content (By similarity). The exchange activity is due to the reverse reaction of PtdIns synthase and is dependent on CMP, which is tightly bound to the enzyme (By similarity). Required for …	EB34422	OG0005150	FBgn0030670	Pis	ENSG00000103502	CDIPT	PF01066	CDP-OH_P_transf	Family	0	2.22184	0.842	0.081	0	Pigmented2
Cds2	Phosphatidate cytidylyltransferase 2 {ECO:0000305}	CTP:phosphatidate cytidylyltransferase 2	Catalyzes the conversion of phosphatidic acid (PA) to CDP- diacylglycerol (CDP-DAG), an essential intermediate in the synthesis of phosphatidylglycerol, cardiolipin and phosphatidylinositol (PubMed:25375833). Exhibits specificity for the nature of the acyl chains at the sn-1 and sn-2 positions in the substrate, PA and the preferred acyl chain composition is 1-stearoyl-2-arachidonoyl-sn- phosphati…	EB43211	OG0004738	FBgn0010350	Cds	ENSG00000163624,ENSG00000101290	CDS1,CDS2	PF01148	CTP_transf_1	Family	0	2.75833	0.861	0.069	0	Pigmented2
Cegt-1	Ceramide glucosyltransferase {ECO:0000305}	UDP-glucose:N-acylsphingosine D-glucosyltransferase	Catalyzes at the cytosolic surface of the Golgi, the initial step of the glucosylceramide-based glycosphingolipid/GSL synthetic pathway, the transfer of glucose from UDP-glucose to ceramide to produce glucosylceramide/GlcCer (PubMed:10430909, PubMed:16109770, PubMed:28373486). Glucosylceramide is the core component of glycosphingolipids/GSLs, amphipathic molecules consisting of a ceramide lipid m…	EB02574	OG0002241	FBgn0067102	GlcT	ENSG00000148154	UGCG	PF13506	Glyco_transf_21	Domain	1.42783e-147	0.438705	0.319	0.06	2.85824e-143	Photoreceptor_r1
Celf4-1	CUGBP Elav-like family member 4	RNA-binding protein BRUNOL-4	RNA-binding protein implicated in the regulation of pre-mRNA alternative splicing. Mediates exon inclusion and/or exclusion in pre- mRNA that are subject to tissue-specific and developmentally regulated alternative splicing. Specifically activates exon 5 inclusion of cardiac isoforms of TNNT2 during heart remodeling at the juvenile to adult transition. Promotes exclusion of both the smooth muscle…	EB00159	OG0000344	FBgn0262475,FBgn0264001,FBgn0000114	bru2,bru3,bru1	ENSG00000273025,ENSG00000161082,ENSG00000159409,ENSG00000101489,ENSG00000140488,ENSG00000149187,ENSG00000048740	AC009690.3,CELF5,CELF3,CELF4,CELF6,CELF1,CELF2	PF00076	RRM_1	Domain	1.13147e-212	1.51334	0.768	0.045	2.26498e-208	Photoreceptor_r2b
Cept1	Choline/ethanolaminephosphotransferase 1 {ECO:0000305}	-	Catalyzes both phosphatidylcholine and phosphatidylethanolamine biosynthesis from CDP-choline and CDP- ethanolamine, respectively. Involved in protein-dependent process of phospholipid transport to distribute phosphatidyl choline to the lumenal surface. Has a higher cholinephosphotransferase activity than ethanolaminephosphotransferase activity. {ECO:0000269|PubMed:10191259, ECO:0000269|PubMed:10…	EB52301	OG0003502	FBgn0033844	bbc	ENSG00000134255,ENSG00000111666	CEPT1,CHPT1	PF01066	CDP-OH_P_transf	Family	1.58161e-171	0.316962	0.253	0.033	3.16606e-167	Photoreceptor_r1
Cers5-1	Ceramide synthase 5 {ECO:0000305}	Translocating chain-associating membrane protein homolog 4 {ECO:0000303|PubMed:12912983}	Ceramide synthase that catalyzes formation of ceramide from sphinganine and acyl-CoA substrates, with high selectivity toward palmitoyl-CoA (hexadecanoyl-CoA; C16:0-CoA) as acyl donor (PubMed:12912983, PubMed:15823095, PubMed:16100120, PubMed:17977534, PubMed:17609214, PubMed:26853464). Can use other acyl donors, but with less efficiency (PubMed:15823095). {ECO:0000269|PubMed:12912983, ECO:000026…	EB16643	OG0000719	FBgn0040918	schlank	ENSG00000143418,ENSG00000154227,ENSG00000139624,ENSG00000090661,ENSG00000172292	CERS2,CERS3,CERS5,CERS4,CERS6	PF03798	TRAM_LAG1_CLN8	Domain	2.41447e-48	0.272968	0.256	0.089	4.83329e-44	Photoreceptor_r1
Cers5-1	Ceramide synthase 5 {ECO:0000305}	Translocating chain-associating membrane protein homolog 4 {ECO:0000303|PubMed:12912983}	Ceramide synthase that catalyzes formation of ceramide from sphinganine and acyl-CoA substrates, with high selectivity toward palmitoyl-CoA (hexadecanoyl-CoA; C16:0-CoA) as acyl donor (PubMed:12912983, PubMed:15823095, PubMed:16100120, PubMed:17977534, PubMed:17609214, PubMed:26853464). Can use other acyl donors, but with less efficiency (PubMed:15823095). {ECO:0000269|PubMed:12912983, ECO:000026…	EB16643	OG0000719	FBgn0040918	schlank	ENSG00000143418,ENSG00000154227,ENSG00000139624,ENSG00000090661,ENSG00000172292	CERS2,CERS3,CERS5,CERS4,CERS6	PF03798	TRAM_LAG1_CLN8	Domain	1.01002e-15	0.412636	0.354	0.095	2.02186e-11	Photoreceptor_r2b
Cf410	Cilia- and flagella-associated protein 410 {ECO:0000312|HGNC:HGNC:1260}	YF5/A2	Plays a role in cilia formation and/or maintenance (By similarity). Plays a role in the regulation of cell morphology and cytoskeletal organization (PubMed:21834987). Involved in DNA damage repair (PubMed:26290490). {ECO:0000250|UniProtKB:Q8C6G1, ECO:0000269|PubMed:21834987, ECO:0000269|PubMed:26290490}.	EB20139	OG0005428	FBgn0030247,FBgn0035497	CG15208,CG14995	ENSG00000160226	CFAP410				0	0.957365	0.583	0.068	0	Photoreceptor_r1
Cf410	Cilia- and flagella-associated protein 410 {ECO:0000312|HGNC:HGNC:1260}	YF5/A2	Plays a role in cilia formation and/or maintenance (By similarity). Plays a role in the regulation of cell morphology and cytoskeletal organization (PubMed:21834987). Involved in DNA damage repair (PubMed:26290490). {ECO:0000250|UniProtKB:Q8C6G1, ECO:0000269|PubMed:21834987, ECO:0000269|PubMed:26290490}.	EB20139	OG0005428	FBgn0030247,FBgn0035497	CG15208,CG14995	ENSG00000160226	CFAP410				8.19943e-190	0.31596	0.266	0.064	1.64136e-185	Photoreceptor_r2
Cfad	Complement factor D	Properdin factor D	Factor D cleaves factor B when the latter is complexed with factor C3b, activating the C3bbb complex, which then becomes the C3 convertase of the alternate pathway. Its function is homologous to that of C1s in the classical pathway.	EB27903	OG0002814	FBgn0250848	26-29-p			PF08246	Inhibitor_I29	Domain	0	1.06554	0.392	0.028	0	Endothelial
Chd1	Chromodomain-helicase-DNA-binding protein 1	ATP-dependent helicase Chd1	ATP-dependent chromatin-remodeling factor which functions as substrate recognition component of the transcription regulatory histone acetylation (HAT) complex SAGA. Regulates polymerase II transcription.	EB07335	OG0001591	FBgn0250786	Chd1	ENSG00000153922,ENSG00000173575	CHD1,CHD2	PF00385	Chromo	Domain	1.81691e-165	0.342523	0.255	0.034	3.63709e-161	Photoreceptor_r1
Chd5	Chromodomain-helicase-DNA-binding protein 5	ATP-dependent helicase CHD5	Chromatin-remodeling protein that binds DNA through histones and regulates gene transcription. May specifically recognize and bind trimethylated 'Lys-27' (H3K27me3) and non-methylated 'Lys-4' of histone H3. Plays a role in the development of the nervous system by activating the expression of genes promoting neuron terminal differentiation. In parallel, it may also positively regulate the trimethy…	EB35184	OG0001145	FBgn0023395,FBgn0262519	Chd3,Mi-2	ENSG00000116254,ENSG00000170004,ENSG00000111642	CHD5,CHD3,CHD4	PF08073	CHDNT	Domain	9.73842e-17	0.442402	0.402	0.112	1.94944e-12	Photoreceptor_r2b
Chd5	Chromodomain-helicase-DNA-binding protein 5	ATP-dependent helicase CHD5	Chromatin-remodeling protein that binds DNA through histones and regulates gene transcription. May specifically recognize and bind trimethylated 'Lys-27' (H3K27me3) and non-methylated 'Lys-4' of histone H3. Plays a role in the development of the nervous system by activating the expression of genes promoting neuron terminal differentiation. In parallel, it may also positively regulate the trimethy…	EB35184	OG0001145	FBgn0023395,FBgn0262519	Chd3,Mi-2	ENSG00000116254,ENSG00000170004,ENSG00000111642	CHD5,CHD3,CHD4	PF08073	CHDNT	Domain	2.66373e-56	0.282584	0.302	0.104	5.33226e-52	Photoreceptor_r1
Chd5	Chromodomain-helicase-DNA-binding protein 5	ATP-dependent helicase CHD5	Chromatin-remodeling protein that binds DNA through histones and regulates gene transcription. May specifically recognize and bind trimethylated 'Lys-27' (H3K27me3) and non-methylated 'Lys-4' of histone H3. Plays a role in the development of the nervous system by activating the expression of genes promoting neuron terminal differentiation. In parallel, it may also positively regulate the trimethy…	EB35184	OG0001145	FBgn0023395,FBgn0262519	Chd3,Mi-2	ENSG00000116254,ENSG00000170004,ENSG00000111642	CHD5,CHD3,CHD4	PF08073	CHDNT	Domain	7.79147e-94	0.428172	0.392	0.103	1.5597e-89	White_Body
Chia-7	Acidic mammalian chitinase	YNL	Degrades chitin and chitotriose. May participate in the defense against nematodes, fungi and other pathogens. Plays a role in T-helper cell type 2 (Th2) immune response. Contributes to the response to IL-13 and inflammation in response to IL-13. Stimulates chemokine production by pulmonary epithelial cells. Protects lung epithelial cells against apoptosis and promotes phosphorylation of AKT1. Its…	EB46982	OG0000087	FBgn0034580,FBgn0034582,FBgn0022700,FBgn0022702,FBgn0250907,FBgn0035398,FBgn0050293,FBgn0038180,FBgn0263132	Cht8,Cht9,Cht4,Cht2,Cht10,Cht7,Cht12,Cht5,Cht6	ENSG00000085465,ENSG00000133048,ENSG00000133063,ENSG00000064886,ENSG00000134216	OVGP1,CHI3L1,CHIT1,CHI3L2,CHIA	PF00078	RVT_1	Family	0	0.846568	0.635	0.098	0	Photoreceptor_r1
Chia-7	Acidic mammalian chitinase	YNL	Degrades chitin and chitotriose. May participate in the defense against nematodes, fungi and other pathogens. Plays a role in T-helper cell type 2 (Th2) immune response. Contributes to the response to IL-13 and inflammation in response to IL-13. Stimulates chemokine production by pulmonary epithelial cells. Protects lung epithelial cells against apoptosis and promotes phosphorylation of AKT1. Its…	EB46982	OG0000087	FBgn0034580,FBgn0034582,FBgn0022700,FBgn0022702,FBgn0250907,FBgn0035398,FBgn0050293,FBgn0038180,FBgn0263132	Cht8,Cht9,Cht4,Cht2,Cht10,Cht7,Cht12,Cht5,Cht6	ENSG00000085465,ENSG00000133048,ENSG00000133063,ENSG00000064886,ENSG00000134216	OVGP1,CHI3L1,CHIT1,CHI3L2,CHIA	PF00078	RVT_1	Family	0	1.07666	0.537	0.056	0	Photoreceptor_r2
Chtop	Chromatin target of PRMT1 protein	Small arginine- and glycine-rich protein	Required for effective mRNA nuclear export and is a component of the TREX complex which is thought to couple mRNA transcription, processing and nuclear export, and specifically associates with spliced mRNA and not with unspliced pre-mRNA. TREX is recruited to spliced mRNAs by a transcription-independent mechanism, binds to mRNA upstream of the exon-junction complex (EJC) and is recruited in a spl…	EB36161	OG0005749	-	-	ENSG00000160679	CHTOP	PF13865	FoP_duplication	Family	7.85318e-228	0.424127	0.318	0.039	1.57205e-223	Photoreceptor_r1
Cisy-1	Probable citrate synthase, mitochondrial	Protein knockdown	Plays a role in controlling neuronal activity and seizure susceptibility. {ECO:0000269|PubMed:16648587}.	EB17749	OG0004555	FBgn0037988,FBgn0261955	CG14740,kdn	ENSG00000062485	CS	PF00285	Citrate_synt	Domain	1.49615e-38	0.431413	0.293	0.033	2.99499e-34	Photoreceptor_r2b
Cla1b	-	-	-	EB47133	OG0001237	FBgn0021760	chb	ENSG00000074054,ENSG00000163539	CLASP1,CLASP2	PF12348	CLASP_N	Family	7.74794e-22	0.3541	0.28	0.049	1.55098e-17	Photoreceptor_r2b
Clcn7-2	H(+)/Cl(-) exchange transporter 7	Chloride channel protein 7	Slowly voltage-gated channel mediating the exchange of chloride ions against protons (PubMed:16525474, PubMed:19661288).	EB39985	OG0001175	FBgn0033755	ClC-b	ENSG00000011021,ENSG00000103249	CLCN6,CLCN7	PF00654	Voltage_CLC	Family	0	0.693709	0.48	0.044	0	Photoreceptor_r1
Clh1-1	Clathrin heavy chain 1 {ECO:0000303|PubMed:26822784, ECO:0000303|PubMed:29100083}	Clathrin heavy chain on chromosome 17	Clathrin is the major protein of the polyhedral coat of coated pits and vesicles. Two different adapter protein complexes link the clathrin lattice either to the plasma membrane or to the trans- Golgi network. Acts as component of the TACC3/ch-TOG/clathrin complex proposed to contribute to stabilization of kinetochore fibers of the mitotic spindle by acting as inter-microtubule bridge (PubMed:158…	EB02296	OG0002767	FBgn0000319	Chc	ENSG00000141367,ENSG00000070371	CLTC,CLTCL1	PF01394	Clathrin_propel	Repeat	4.90188e-113	0.365566	0.35	0.15	9.81258e-109	Photoreceptor_r2
Clh1-1	Clathrin heavy chain 1 {ECO:0000303|PubMed:26822784, ECO:0000303|PubMed:29100083}	Clathrin heavy chain on chromosome 17	Clathrin is the major protein of the polyhedral coat of coated pits and vesicles. Two different adapter protein complexes link the clathrin lattice either to the plasma membrane or to the trans- Golgi network. Acts as component of the TACC3/ch-TOG/clathrin complex proposed to contribute to stabilization of kinetochore fibers of the mitotic spindle by acting as inter-microtubule bridge (PubMed:158…	EB02296	OG0002767	FBgn0000319	Chc	ENSG00000141367,ENSG00000070371	CLTC,CLTCL1	PF01394	Clathrin_propel	Repeat	2.06699e-67	0.436664	0.358	0.163	4.13769e-63	Endothelial
Clh1-1	Clathrin heavy chain 1 {ECO:0000303|PubMed:26822784, ECO:0000303|PubMed:29100083}	Clathrin heavy chain on chromosome 17	Clathrin is the major protein of the polyhedral coat of coated pits and vesicles. Two different adapter protein complexes link the clathrin lattice either to the plasma membrane or to the trans- Golgi network. Acts as component of the TACC3/ch-TOG/clathrin complex proposed to contribute to stabilization of kinetochore fibers of the mitotic spindle by acting as inter-microtubule bridge (PubMed:158…	EB02296	OG0002767	FBgn0000319	Chc	ENSG00000141367,ENSG00000070371	CLTC,CLTCL1	PF01394	Clathrin_propel	Repeat	2.79881e-44	0.253814	0.385	0.168	5.60265e-40	Photoreceptor_r1
Clh1-1	Clathrin heavy chain 1 {ECO:0000303|PubMed:26822784, ECO:0000303|PubMed:29100083}	Clathrin heavy chain on chromosome 17	Clathrin is the major protein of the polyhedral coat of coated pits and vesicles. Two different adapter protein complexes link the clathrin lattice either to the plasma membrane or to the trans- Golgi network. Acts as component of the TACC3/ch-TOG/clathrin complex proposed to contribute to stabilization of kinetochore fibers of the mitotic spindle by acting as inter-microtubule bridge (PubMed:158…	EB02296	OG0002767	FBgn0000319	Chc	ENSG00000141367,ENSG00000070371	CLTC,CLTCL1	PF01394	Clathrin_propel	Repeat	4.06786e-24	0.723874	0.598	0.175	8.14303e-20	Photoreceptor_r2b
Clip2-1	CAP-Gly domain-containing linker protein 2	Cytoplasmic linker protein 2	Seems to link microtubules to dendritic lamellar body (DLB), a membranous organelle predominantly present in bulbous dendritic appendages of neurons linked by dendrodendritic gap junctions. May operate in the control of brain-specific organelle translocations (By similarity). {ECO:0000250}.	EB39784	OG0002638	FBgn0020503	CLIP-190	ENSG00000130779,ENSG00000106665	CLIP1,CLIP2	PF01302	CAP_GLY	Domain	1.54242e-166	0.412457	0.34	0.06	3.08762e-162	Photoreceptor_r1
Clip3	CAP-Gly domain-containing linker protein 3	Cytoplasmic linker protein 170-related 59 kDa protein	Functions as a cytoplasmic linker protein. Involved in TGN- endosome dynamics. May modulate the cellular compartmentalization of AKT kinase family and promote its cell membrane localization, thereby playing a role in glucose transport in adipocytes (By similarity).	EB34570	OG0013192	-	-			PF01302	CAP_GLY	Domain	1.89374e-70	0.473432	0.28	0.017	3.7909e-66	Photoreceptor_r2b
Clpx	ATP-dependent Clp protease ATP-binding subunit clpX-like, mitochondrial	-	ATP-dependent specificity component of the Clp protease complex. Hydrolyzes ATP. Targets specific substrates for degradation by the Clp complex. Can perform chaperone functions in the absence of CLPP. Enhances the DNA-binding activity of TFAM and is required for maintaining a normal mitochondrial nucleoid structure (PubMed:10347188). ATP-dependent unfoldase that stimulates the incorporation of th…	EB15662	OG0004075	FBgn0038745	CG4538	ENSG00000166855	CLPX	PF07724	AAA_2	Domain	6.39582e-296	0.612825	0.328	0.024	1.28031e-291	Pigmented2
Cmkmt	Calmodulin-lysine N-methyltransferase	-	Catalyzes the trimethylation of 'Lys-116' in calmodulin.	EB03667	OG0007639	FBgn0032857	CG10947	ENSG00000143919	CAMKMT	PF10294	Methyltransf_16	Family	0	0.378084	0.257	0.022	0	Photoreceptor_r2
Cnih4	Protein cornichon homolog 4	Cornichon family AMPA receptor auxiliary protein 4	Involved in G protein-coupled receptors (GPCRs) trafficking from the endoplasmic reticulum to the cell surface; it promotes the exit of GPCRs from the early secretory pathway, likely through interaction with the COPII machinery (PubMed:24405750).	EB03793	OG0007683	FBgn0243513	cnir	ENSG00000143771	CNIH4	PF03311	Cornichon	Family	1.06015e-262	0.366297	0.259	0.021	2.12221e-258	Photoreceptor_r1
Cnnm4	Metal transporter CNNM4	Cyclin-M4	Probable metal transporter. The interaction with the metal ion chaperone COX11 suggests that it may play a role in sensory neuron functions (By similarity). May play a role in biomineralization and retinal function. {ECO:0000250, ECO:0000269|PubMed:19200525, ECO:0000269|PubMed:19200527}.	EB00724	OG0001452	FBgn0262124	uex	ENSG00000168763,ENSG00000158158,ENSG00000119946,ENSG00000148842	CNNM3,CNNM4,CNNM1,CNNM2	PF01595	DUF21	Domain	1.53145e-105	0.381699	0.256	0.009	3.06567e-101	Photoreceptor_r2b
Cntrb	Centrobin	LYST-interacting protein 8	Required for centriole duplication. Inhibition of centriole duplication leading to defects in cytokinesis.	EB31622	OG0009028	FBgn0035295	Cnb	ENSG00000170037	CNTROB				6.33694e-177	0.350802	0.257	0.008	1.26853e-172	Pigmented_Tyro1+
Co1a1	Collagen alpha-1(I) chain	Alpha-1 type I collagen	Type I collagen is a member of group I collagen (fibrillar forming collagen).	EB37798	OG0000308	-	-	ENSG00000060718,ENSG00000171502,ENSG00000196739,ENSG00000168542,ENSG00000139219,ENSG00000206290,ENSG00000204248,ENSG00000080573,ENSG00000204262,ENSG00000230930,ENSG00000232541,ENSG00000223699,ENSG00000169436,ENSG00000130635,ENSG00000108821,ENSG00000235708,ENSG00000164692,ENSG00000227801	COL11A1,COL24A1,COL27A1,COL3A1,COL2A1,COL11A2,COL11A2,COL5A3,COL5A2,COL11A2,COL11A2,COL11A2,COL22A1,COL5A1,COL1A1,COL11A2,COL1A2,COL11A2	PF00093	VWC	Family	0	4.39515	0.846	0.05	0	Fibroblast
Co3a1	Collagen alpha-1(III) chain	-	Collagen type III occurs in most soft connective tissues along with type I collagen. Involved in regulation of cortical development. Is the major ligand of ADGRG1 in the developing brain and binding to ADGRG1 inhibits neuronal migration and activates the RhoA pathway by coupling ADGRG1 to GNA13 and possibly GNA12.	EB37770	OG0000308	-	-	ENSG00000060718,ENSG00000171502,ENSG00000196739,ENSG00000168542,ENSG00000139219,ENSG00000206290,ENSG00000204248,ENSG00000080573,ENSG00000204262,ENSG00000230930,ENSG00000232541,ENSG00000223699,ENSG00000169436,ENSG00000130635,ENSG00000108821,ENSG00000235708,ENSG00000164692,ENSG00000227801	COL11A1,COL24A1,COL27A1,COL3A1,COL2A1,COL11A2,COL11A2,COL5A3,COL5A2,COL11A2,COL11A2,COL11A2,COL22A1,COL5A1,COL1A1,COL11A2,COL1A2,COL11A2	PF00093	VWC	Family	0	4.11716	0.821	0.038	0	Fibroblast
Co4a1	Collagen alpha-1(IV) chain	-	Arresten, comprising the C-terminal NC1 domain, inhibits angiogenesis and tumor formation. The C-terminal half is found to possess the anti-angiogenic activity. Specifically inhibits endothelial cell proliferation, migration and tube formation. Inhibits expression of hypoxia-inducible factor 1alpha and ERK1/2 and p38 MAPK activation.	EB22864	OG0000420	FBgn0000299,FBgn0016075	Col4a1,vkg	ENSG00000188153,ENSG00000197565,ENSG00000134871,ENSG00000084636,ENSG00000169031,ENSG00000114270,ENSG00000187498,ENSG00000081052	COL4A5,COL4A6,COL4A2,COL16A1,COL4A3,COL7A1,COL4A1,COL4A4	PF01391	Collagen	Repeat	0	1.12197	0.436	0.012	0	Fibroblast
Co4a2-1	Collagen alpha-2(IV) chain	-	Canstatin, a cleavage product corresponding to the collagen alpha 2(IV) NC1 domain, possesses both anti-angiogenic and anti-tumor cell activity. It inhibits proliferation and migration of endothelial cells, reduces mitochondrial membrane potential, and induces apoptosis.	EB22627	OG0000420	FBgn0000299,FBgn0016075	Col4a1,vkg	ENSG00000188153,ENSG00000197565,ENSG00000134871,ENSG00000084636,ENSG00000169031,ENSG00000114270,ENSG00000187498,ENSG00000081052	COL4A5,COL4A6,COL4A2,COL16A1,COL4A3,COL7A1,COL4A1,COL4A4	PF01391	Collagen	Repeat	0	1.72035	0.594	0.019	0	Fibroblast
Co4a2-2	Collagen alpha-2(IV) chain	-	Canstatin, a cleavage product corresponding to the collagen alpha 2(IV) NC1 domain, possesses both anti-angiogenic and anti-tumor cell activity. It inhibits proliferation and migration of endothelial cells, reduces mitochondrial membrane potential, and induces apoptosis.	EB46013	OG0000420	FBgn0000299,FBgn0016075	Col4a1,vkg	ENSG00000188153,ENSG00000197565,ENSG00000134871,ENSG00000084636,ENSG00000169031,ENSG00000114270,ENSG00000187498,ENSG00000081052	COL4A5,COL4A6,COL4A2,COL16A1,COL4A3,COL7A1,COL4A1,COL4A4	PF01391	Collagen	Repeat	0	2.3171	0.405	0.01	0	Fibroblast
Co6a4-1	Collagen alpha-4(VI) chain	-	Collagen VI acts as a cell-binding protein. {ECO	EB15641	OG0000020	FBgn0002306	sas	ENSG00000162510,ENSG00000124159,ENSG00000132031,ENSG00000179403,ENSG00000163359,ENSG00000206384,ENSG00000172752	MATN1,MATN4,MATN3,VWA1,COL6A3,COL6A6,COL6A5	PF00092	VWA	Domain	0	0.945248	0.335	0.002	0	Fibroblast
Co6a5-2	Collagen alpha-5(VI) chain	von Willebrand factor A domain-containing protein 4	Collagen VI acts as a cell-binding protein. {ECO	EB50786	OG0011723	-	-			PF00092	VWA	Domain	1.48443e-227	0.409225	0.274	0.028	2.97154e-223	Photoreceptor_r1
Coba1	Collagen alpha-1(XI) chain	-	May play an important role in fibrillogenesis by controlling lateral growth of collagen II fibrils.	EB18119	OG0000308	-	-	ENSG00000060718,ENSG00000171502,ENSG00000196739,ENSG00000168542,ENSG00000139219,ENSG00000206290,ENSG00000204248,ENSG00000080573,ENSG00000204262,ENSG00000230930,ENSG00000232541,ENSG00000223699,ENSG00000169436,ENSG00000130635,ENSG00000108821,ENSG00000235708,ENSG00000164692,ENSG00000227801	COL11A1,COL24A1,COL27A1,COL3A1,COL2A1,COL11A2,COL11A2,COL5A3,COL5A2,COL11A2,COL11A2,COL11A2,COL22A1,COL5A1,COL1A1,COL11A2,COL1A2,COL11A2	PF02210	Laminin_G_2	Domain	0	2.93756	0.73	0.015	0	Fibroblast
Cola1-1	-	-	-	EB36552	OG0000020	FBgn0002306	sas	ENSG00000162510,ENSG00000124159,ENSG00000132031,ENSG00000179403,ENSG00000163359,ENSG00000206384,ENSG00000172752	MATN1,MATN4,MATN3,VWA1,COL6A3,COL6A6,COL6A5	PF00092	VWA	Domain	0	0.616722	0.421	0.045	0	Blood2
Cor1c	Coronin-1C	hCRNN4	[Isoform 3] {ECO:0000269|PubMed:19651142}.	EB55799	OG0000703	FBgn0265935	coro	ENSG00000172725,ENSG00000167549,ENSG00000106789,ENSG00000103647,ENSG00000110880,ENSG00000102879	CORO1B,CORO6,CORO2A,CORO2B,CORO1C,CORO1A	PF08953	DUF1899	Domain	2.96718e-96	0.394479	0.311	0.106	5.9397e-92	Endothelial
Cor1c	Coronin-1C	hCRNN4	[Isoform 3] {ECO:0000269|PubMed:19651142}.	EB55799	OG0000703	FBgn0265935	coro	ENSG00000172725,ENSG00000167549,ENSG00000106789,ENSG00000103647,ENSG00000110880,ENSG00000102879	CORO1B,CORO6,CORO2A,CORO2B,CORO1C,CORO1A	PF08953	DUF1899	Domain	8.80863e-68	0.289766	0.29	0.109	1.76331e-63	Circulating_Blood
Cor2a	-	-	-	EB01662	OG0000703	FBgn0265935	coro	ENSG00000172725,ENSG00000167549,ENSG00000106789,ENSG00000103647,ENSG00000110880,ENSG00000102879	CORO1B,CORO6,CORO2A,CORO2B,CORO1C,CORO1A	PF08953	DUF1899	Domain	0	0.576211	0.367	0.009	0	Photoreceptor_r1
Coro7	Coronin-7	70 kDa WD repeat tumor rejection antigen homolog	F-actin regulator involved in anterograde Golgi to endosome transport: upon ubiquitination via 'Lys-33'-linked ubiquitin chains by the BCR(KLHL20) E3 ubiquitin ligase complex, interacts with EPS15 and localizes to the trans-Golgi network, where it promotes actin polymerization, thereby facilitating post-Golgi trafficking. May play a role in the maintenance of the Golgi apparatus morphology.	EB28104	OG0003821	FBgn0029903	pod1	ENSG00000103426,ENSG00000262246,ENSG00000282725,ENSG00000278760	CORO7-PAM16,CORO7,CORO7,CORO7-PAM16	PF08953	DUF1899	Domain	2.27465e-119	0.465317	0.457	0.13	4.55339e-115	Photoreceptor_r1
Coro7	Coronin-7	70 kDa WD repeat tumor rejection antigen homolog	F-actin regulator involved in anterograde Golgi to endosome transport: upon ubiquitination via 'Lys-33'-linked ubiquitin chains by the BCR(KLHL20) E3 ubiquitin ligase complex, interacts with EPS15 and localizes to the trans-Golgi network, where it promotes actin polymerization, thereby facilitating post-Golgi trafficking. May play a role in the maintenance of the Golgi apparatus morphology.	EB28104	OG0003821	FBgn0029903	pod1	ENSG00000103426,ENSG00000262246,ENSG00000282725,ENSG00000278760	CORO7-PAM16,CORO7,CORO7,CORO7-PAM16	PF08953	DUF1899	Domain	0	0.736181	0.471	0.093	0	Photoreceptor_r2
Coro7	Coronin-7	70 kDa WD repeat tumor rejection antigen homolog	F-actin regulator involved in anterograde Golgi to endosome transport: upon ubiquitination via 'Lys-33'-linked ubiquitin chains by the BCR(KLHL20) E3 ubiquitin ligase complex, interacts with EPS15 and localizes to the trans-Golgi network, where it promotes actin polymerization, thereby facilitating post-Golgi trafficking. May play a role in the maintenance of the Golgi apparatus morphology.	EB28104	OG0003821	FBgn0029903	pod1	ENSG00000103426,ENSG00000262246,ENSG00000282725,ENSG00000278760	CORO7-PAM16,CORO7,CORO7,CORO7-PAM16	PF08953	DUF1899	Domain	7.40824e-20	0.644221	0.5	0.143	1.48298e-15	Photoreceptor_r2b
Cotl1	Coactosin-like protein	-	Binds to F-actin in a calcium-independent manner. Has no direct effect on actin depolymerization. Acts as a chaperone for ALOX5 (5LO), influencing both its stability and activity in leukotrienes synthesis (By similarity). {ECO:0000250, ECO:0000269|PubMed:11785969}.	EB21211	OG0006317	FBgn0030955	CG6891	ENSG00000103187	COTL1	PF00241	Cofilin_ADF	Domain	0.000293637	0.297986	0.449	0.314	1	Pigmented_Tyro1+
Cotl1	Coactosin-like protein	-	Binds to F-actin in a calcium-independent manner. Has no direct effect on actin depolymerization. Acts as a chaperone for ALOX5 (5LO), influencing both its stability and activity in leukotrienes synthesis (By similarity). {ECO:0000250, ECO:0000269|PubMed:11785969}.	EB21211	OG0006317	FBgn0030955	CG6891	ENSG00000103187	COTL1	PF00241	Cofilin_ADF	Domain	1.25252e-137	0.623518	0.662	0.29	2.50729e-133	Circulating_Blood
Cotl1	Coactosin-like protein	-	Binds to F-actin in a calcium-independent manner. Has no direct effect on actin depolymerization. Acts as a chaperone for ALOX5 (5LO), influencing both its stability and activity in leukotrienes synthesis (By similarity). {ECO:0000250, ECO:0000269|PubMed:11785969}.	EB21211	OG0006317	FBgn0030955	CG6891	ENSG00000103187	COTL1	PF00241	Cofilin_ADF	Domain	0	0.627126	0.684	0.222	0	Blood2
Cotl1	Coactosin-like protein	-	Binds to F-actin in a calcium-independent manner. Has no direct effect on actin depolymerization. Acts as a chaperone for ALOX5 (5LO), influencing both its stability and activity in leukotrienes synthesis (By similarity). {ECO:0000250, ECO:0000269|PubMed:11785969}.	EB21211	OG0006317	FBgn0030955	CG6891	ENSG00000103187	COTL1	PF00241	Cofilin_ADF	Domain	5.37903e-148	1.16877	0.623	0.291	1.07677e-143	Endothelial
Cox42	Cytochrome c oxidase subunit 4 isoform 2, mitochondrial	Cytochrome c oxidase subunit IV isoform 2	Component of the cytochrome c oxidase, the last enzyme in the mitochondrial electron transport chain which drives oxidative phosphorylation. The respiratory chain contains 3 multisubunit complexes succinate dehydrogenase (complex II, CII), ubiquinol- cytochrome c oxidoreductase (cytochrome b-c1 complex, complex III, CIII) and cytochrome c oxidase (complex IV, CIV), that cooperate to transfer elec…	EB40733	OG0002019	FBgn0032833,FBgn0033020	COX4,COX4L	ENSG00000131143,ENSG00000131055	COX4I1,COX4I2	PF02936	COX4	Family	7.80939e-119	0.342588	0.473	0.2	1.56328e-114	Blood1
Cox5a	Cytochrome c oxidase subunit 5A, mitochondrial	Cytochrome c oxidase polypeptide Va	Component of the cytochrome c oxidase, the last enzyme in the mitochondrial electron transport chain which drives oxidative phosphorylation. The respiratory chain contains 3 multisubunit complexes succinate dehydrogenase (complex II, CII), ubiquinol- cytochrome c oxidoreductase (cytochrome b-c1 complex, complex III, CIII) and cytochrome c oxidase (complex IV, CIV), that cooperate to transfer elec…	EB05110	OG0006046	FBgn0019624	COX5A	ENSG00000178741	COX5A	PF02284	COX5A	Domain	7.88197e-134	0.360693	0.428	0.163	1.57781e-129	Blood1
Cox5b	Cytochrome c oxidase subunit 5B, mitochondrial	Cytochrome c oxidase polypeptide Vb	Component of the cytochrome c oxidase, the last enzyme in the mitochondrial electron transport chain which drives oxidative phosphorylation. The respiratory chain contains 3 multisubunit complexes succinate dehydrogenase (complex II, CII), ubiquinol- cytochrome c oxidoreductase (cytochrome b-c1 complex, complex III, CIII) and cytochrome c oxidase (complex IV, CIV), that cooperate to transfer elec…	EB06245	OG0003839	FBgn0031831,FBgn0031830	COX5BL,COX5B	ENSG00000135940	COX5B	PF01215	COX5B	Domain	7.46079e-117	0.313736	0.383	0.144	1.4935e-112	Blood1
Cp3al-4	-	-	-	EB24334	OG0000070	FBgn0015039,FBgn0015038,FBgn0032693,FBgn0033304,FBgn0033981,FBgn0033302,FBgn0033982,FBgn0000473,FBgn0013771,FBgn0013772,FBgn0013773,FBgn0033978,FBgn0033979,FBgn0028940,FBgn0038037,FBgn0031726,FBgn0038194,FBgn0034756,FBgn0025454,FBgn0033980,FBgn0033697,FBgn0033696,FBgn0033065,FBgn0015040,FBgn0033121,FBgn0033775,FBgn0039006,FBgn0015714,FBgn0031182,FBgn0039519,FBgn0031126	Cyp9b2,Cyp9b1,Cyp310a1,Cyp6a13,Cyp6a21,Cyp6a14,Cyp317a1,Cyp6a2,Cyp6a9,Cyp6a8,Cyp6a22,Cyp6a23,Cyp6a19,Cyp28a5,Cyp9f2,Cyp6a16,Cyp6d5,Cyp6d2,Cyp6g1,Cyp6a20,Cyp6t3,Cyp6g2,Cyp6w1,Cyp9c1,Cyp6u1,Cyp9h1,Cyp6d4,Cyp6a17,Cyp6t1,Cyp6a18,Cyp6v1	ENSG00000059377,ENSG00000160870,ENSG00000282301,ENSG00000106258,ENSG00000160868,ENSG00000021461	TBXAS1,CYP3A7,CYP3A7-CYP3A51P,CYP3A5,CYP3A4,CYP3A43				0	0.59579	0.316	0.002	0	Pigmented_Tyro1+
Cplx	Complexin	-	Positively regulates a late step in synaptic vesicle exocytosis. {ECO:0000250}.	EB10951	OG0002081	FBgn0041605	cpx	ENSG00000145920,ENSG00000168993	CPLX2,CPLX1	PF05835	Synaphin	Family	5.12592e-53	0.476773	0.268	0.021	1.02611e-48	Photoreceptor_r2b
Cplx	Complexin	-	Positively regulates a late step in synaptic vesicle exocytosis. {ECO:0000250}.	EB10951	OG0002081	FBgn0041605	cpx	ENSG00000145920,ENSG00000168993	CPLX2,CPLX1	PF05835	Synaphin	Family	0	0.4579	0.312	0.008	0	Photoreceptor_r1
Cpo	Protein couch potato	-	May play a role in the development or function of the peripheral nervous system by regulating the processing of nervous system-specific transcripts. {ECO:0000269|PubMed:1427076}.	EB33834	OG0002198	FBgn0263995	cpo	ENSG00000157110,ENSG00000166831	RBPMS,RBPMS2	PF14529	Exo_endo_phos_2	Domain	0	0.427492	0.306	0.02	0	Photoreceptor_r1
Cpo	Protein couch potato	-	May play a role in the development or function of the peripheral nervous system by regulating the processing of nervous system-specific transcripts. {ECO:0000269|PubMed:1427076}.	EB33834	OG0002198	FBgn0263995	cpo	ENSG00000157110,ENSG00000166831	RBPMS,RBPMS2	PF14529	Exo_endo_phos_2	Domain	9.25122e-34	0.432146	0.268	0.031	1.85191e-29	Photoreceptor_r2b
Cpo	Protein couch potato	-	May play a role in the development or function of the peripheral nervous system by regulating the processing of nervous system-specific transcripts. {ECO:0000269|PubMed:1427076}.	EB33834	OG0002198	FBgn0263995	cpo	ENSG00000157110,ENSG00000166831	RBPMS,RBPMS2	PF14529	Exo_endo_phos_2	Domain	3.22589e-105	0.588431	0.36	0.03	6.4576e-101	Pigmented_Tyro1+
Cr2-2	Complement receptor type 2	CD21	Receptor for complement C3d and for HNRNPU. Participates in B lymphocytes activation. {ECO:0000250|UniProtKB:P20023}.	EB12580	OG0001611	-	-			PF00084	Sushi	Domain	0	1.00072	0.411	0.058	0	Endothelial
Cr2-2	Complement receptor type 2	CD21	Receptor for complement C3d and for HNRNPU. Participates in B lymphocytes activation. {ECO:0000250|UniProtKB:P20023}.	EB12580	OG0001611	-	-			PF00084	Sushi	Domain	0	0.857735	0.419	0.059	0	Circulating_Blood
Crb	Protein crumbs	95F	Plays a central role in cell polarity establishment (PubMed:2344615, PubMed:12900452, PubMed:10102271, PubMed:11740560).	EB50458	OG0000192	-	-			PF01057	Parvo_NS1	Domain	5.42542e-98	1.12988	0.524	0.044	1.08606e-93	Photoreceptor_r2b
Crb	Protein crumbs	95F	Plays a central role in cell polarity establishment (PubMed:2344615, PubMed:12900452, PubMed:10102271, PubMed:11740560).	EB50458	OG0000192	-	-			PF01057	Parvo_NS1	Domain	6.58897e-149	0.361572	0.252	0.037	1.31898e-144	Photoreceptor_r1
Crip1	Cysteine-rich protein 1	Cysteine-rich intestinal protein	Seems to have a role in zinc absorption and may function as an intracellular zinc transport protein.	EB54204	OG0000747	FBgn0039055	Rassf	ENSG00000182809,ENSG00000107551,ENSG00000257341,ENSG00000146215,ENSG00000169435,ENSG00000101265,ENSG00000213145	CRIP2,RASSF4,AL928654.3,CRIP3,RASSF6,RASSF2,CRIP1	PF00412	LIM	Domain	0	1.27664	0.848	0.177	0	Blood1
Crip1	Cysteine-rich protein 1	Cysteine-rich intestinal protein	Seems to have a role in zinc absorption and may function as an intracellular zinc transport protein.	EB54204	OG0000747	FBgn0039055	Rassf	ENSG00000182809,ENSG00000107551,ENSG00000257341,ENSG00000146215,ENSG00000169435,ENSG00000101265,ENSG00000213145	CRIP2,RASSF4,AL928654.3,CRIP3,RASSF6,RASSF2,CRIP1	PF00412	LIM	Domain	0	0.538975	0.542	0.167	0	Blood2
Crom	Omega-crystallin	-	Omega-crystallins are structural components of squids and octopi eye lens. Contains relatively little if any DHAL activity.	EB04256	OG0000462	FBgn0051075,FBgn0012036	CG31075,Aldh	ENSG00000111275,ENSG00000165092,ENSG00000184254,ENSG00000257767,ENSG00000128918,ENSG00000137124	ALDH2,ALDH1A1,ALDH1A3,AC002996.1,ALDH1A2,ALDH1B1	PF00171	Aldedh	Family	1.2786e-257	1.29664	0.338	0.104	2.55951e-253	Lentigenic
Cry1-1	Cryptochrome-1	-	Transcriptional repressor which forms a core component of the circadian clock. The circadian clock, an internal time-keeping system, regulates various physiological processes through the generation of approximately 24 hour circadian rhythms in gene expression, which are translated into rhythms in metabolism and behavior. It is derived from the Latin roots 'circa' (about) and 'diem' (day) and acts…	EB08227	OG0001823	FBgn0016054	phr6-4	ENSG00000008405,ENSG00000121671	CRY1,CRY2	PF00875	DNA_photolyase	Domain	0	0.370051	0.255	0.011	0	Photoreceptor_r1
Cstf3-2	Cleavage stimulation factor subunit 3	Cleavage stimulation factor 77 kDa subunit	One of the multiple factors required for polyadenylation and 3'-end cleavage of mammalian pre-mRNAs. {ECO:0000250}.	EB08171	-	-	-						0	0.885774	0.537	0.022	0	Photoreceptor_r1
Cstn1	Calsyntenin-1	Cadherin-102F	May modulate calcium-mediated postsynaptic signals.	EB55738	OG0002674	FBgn0039928	Cals	ENSG00000171603,ENSG00000158258,ENSG00000139182	CLSTN1,CLSTN2,CLSTN3	PF13385	Laminin_G_3	Domain	0	1.02936	0.484	0.11	0	Photoreceptor_r2
Cstn1	Calsyntenin-1	Cadherin-102F	May modulate calcium-mediated postsynaptic signals.	EB55738	OG0002674	FBgn0039928	Cals	ENSG00000171603,ENSG00000158258,ENSG00000139182	CLSTN1,CLSTN2,CLSTN3	PF13385	Laminin_G_3	Domain	1.69677e-170	0.816985	0.539	0.143	3.39659e-166	Photoreceptor_r1
Cstn1	Calsyntenin-1	Cadherin-102F	May modulate calcium-mediated postsynaptic signals.	EB55738	OG0002674	FBgn0039928	Cals	ENSG00000171603,ENSG00000158258,ENSG00000139182	CLSTN1,CLSTN2,CLSTN3	PF13385	Laminin_G_3	Domain	3.37655e-27	1.07622	0.585	0.159	6.75918e-23	Photoreceptor_r2b
Cstn1	Calsyntenin-1	Cadherin-102F	May modulate calcium-mediated postsynaptic signals.	EB55738	OG0002674	FBgn0039928	Cals	ENSG00000171603,ENSG00000158258,ENSG00000139182	CLSTN1,CLSTN2,CLSTN3	PF13385	Laminin_G_3	Domain	1.81763e-17	0.500394	0.434	0.158	3.63853e-13	Pigmented_Tyro1+
Ctbp	C-terminal-binding protein	dCtBP	Corepressor targeting diverse transcription regulators.	EB01413	OG0003054	FBgn0020496	CtBP	ENSG00000159692,ENSG00000175029	CTBP1,CTBP2	PF00389	2-Hacid_dh	Domain	3.46095e-208	0.36157	0.263	0.041	6.92812e-204	Endothelial
Ctl1l	-	-	-	EB43572	OG0000940	FBgn0039637	Ctl2	ENSG00000204385,ENSG00000228263,ENSG00000235336,ENSG00000231479,ENSG00000129353,ENSG00000137968,ENSG00000232180,ENSG00000229077,ENSG00000206378	SLC44A4,SLC44A4,SLC44A4,SLC44A4,SLC44A2,SLC44A5,SLC44A4,SLC44A4,SLC44A4	PF04515	Choline_transpo	Family	6.71774e-87	1.48448	0.72	0.093	1.34476e-82	Photoreceptor_r2b
Ctl1l	-	-	-	EB43572	OG0000940	FBgn0039637	Ctl2	ENSG00000204385,ENSG00000228263,ENSG00000235336,ENSG00000231479,ENSG00000129353,ENSG00000137968,ENSG00000232180,ENSG00000229077,ENSG00000206378	SLC44A4,SLC44A4,SLC44A4,SLC44A4,SLC44A2,SLC44A5,SLC44A4,SLC44A4,SLC44A4	PF04515	Choline_transpo	Family	1.97949e-114	1.67556	0.64	0.091	3.96255e-110	Pigmented_Tyro1+
Ctl1l	-	-	-	EB43572	OG0000940	FBgn0039637	Ctl2	ENSG00000204385,ENSG00000228263,ENSG00000235336,ENSG00000231479,ENSG00000129353,ENSG00000137968,ENSG00000232180,ENSG00000229077,ENSG00000206378	SLC44A4,SLC44A4,SLC44A4,SLC44A4,SLC44A2,SLC44A5,SLC44A4,SLC44A4,SLC44A4	PF04515	Choline_transpo	Family	4.47447e-84	0.343854	0.312	0.086	8.957e-80	Photoreceptor_r1
Ctp5b	Contactin-associated protein like 5-2	Contactin-associated protein-like 5b	May play a role in the correct development and proper functioning of the peripheral and central nervous system and be involved in cell adhesion and intercellular communication.	EB35731	OG0006024	FBgn0262870	axo			PF02210	Laminin_G_2	Domain	1.43078e-56	0.506901	0.305	0.025	2.86413e-52	Photoreceptor_r2b
Cwo	Transcription factor cwo {ECO:0000305}	Protein clockwork orange {ECO:0000303|PubMed:17555964}	Plays a role in the regulation of circadian rhythms (PubMed:17555964, PubMed:17578907, PubMed:17578908, PubMed:27814361).	EB49200	OG0008798	FBgn0259938	cwo			PF00010	HLH	Domain	0	0.66714	0.366	0.02	0	Photoreceptor_r1
Cx6a1	Cytochrome c oxidase subunit 6A1, mitochondrial	Cytochrome c oxidase subunit VIA-liver	Component of the cytochrome c oxidase, the last enzyme in the mitochondrial electron transport chain which drives oxidative phosphorylation. The respiratory chain contains 3 multisubunit complexes succinate dehydrogenase (complex II, CII), ubiquinol- cytochrome c oxidoreductase (cytochrome b-c1 complex, complex III, CIII) and cytochrome c oxidase (complex IV, CIV), that cooperate to transfer elec…	EB35879	OG0003492	FBgn0036830,FBgn0034877,FBgn0050093	CG14077,levy,COX6AL	ENSG00000156885,ENSG00000111775	COX6A2,COX6A1	PF02046	COX6A	Family	3.2095e-05	0.297115	0.28	0.13	0.642477	Photoreceptor_r2b
Cyb5-1	Cytochrome b5	Microsomal cytochrome b5 type A	Cytochrome b5 is a membrane-bound hemoprotein functioning as an electron carrier for several membrane-bound oxygenases.	EB09288	OG0000849	FBgn0029854,FBgn0032652,FBgn0036575,FBgn0264294	CG3566,CG6870,CG5157,Cyt-b5	ENSG00000166347,ENSG00000103018	CYB5A,CYB5B	PF00173	Cyt-b5	Domain	0	1.12421	0.687	0.113	0	Photoreceptor_r1
Cyb5-1	Cytochrome b5	Microsomal cytochrome b5 type A	Cytochrome b5 is a membrane-bound hemoprotein functioning as an electron carrier for several membrane-bound oxygenases.	EB09288	OG0000849	FBgn0029854,FBgn0032652,FBgn0036575,FBgn0264294	CG3566,CG6870,CG5157,Cyt-b5	ENSG00000166347,ENSG00000103018	CYB5A,CYB5B	PF00173	Cyt-b5	Domain	0	0.89015	0.524	0.078	0	Photoreceptor_r2
Cyh1	Cytohesin-1	SEC7 homolog A	Promotes guanine-nucleotide exchange on ARF1, ARF5 and ARF6 (PubMed:18042453, PubMed:20080746). Promotes the activation of ARF factors through replacement of GDP with GTP (PubMed:18042453). Plays an important role in membrane trafficking, during junctional remodeling and epithelial polarization, through regulation of ARF6 activity (PubMed:20080746, PubMed:29420262). {ECO:0000269|PubMed:18042453, …	EB14756	OG0001734	FBgn0086779	step	ENSG00000108669,ENSG00000008256,ENSG00000100055,ENSG00000105443	CYTH1,CYTH3,CYTH4,CYTH2	PF01369	Sec7	Domain	0	0.474088	0.317	0.046	0	Photoreceptor_r2
Cyph-3	-	-	-	EB52959	OG0000168	FBgn0004432,FBgn0034753,FBgn0039581,FBgn0036415,FBgn0002936,FBgn0036020,FBgn0028382	Cyp1,CG2852,Moca-cyp,CG7768,ninaA,CG8336,cyp33	ENSG00000084072,ENSG00000279782,ENSG00000275974,ENSG00000256374,ENSG00000263353,ENSG00000171497,ENSG00000168938,ENSG00000108179,ENSG00000138398,ENSG00000271567,ENSG00000166794,ENSG00000236334,ENSG00000270339,ENSG00000196262,ENSG00000263464	PPIE,PPIAL4F,PPIAL4F,PPIAL4D,PPIAL4A,PPID,PPIC,PPIF,PPIG,PPIAL4E,PPIB,PPIAL4G,PPIAL4H,PPIA,PPIAL4C	PF00160	Pro_isomerase	Domain	0	0.991549	0.576	0.11	0	Lentigenic
Cytb	Cystatin-B	Stefin-B	This is an intracellular thiol proteinase inhibitor. Tightly binding reversible inhibitor of cathepsins L, H and B.	EB10467	OG0001465	-	-	ENSG00000121552,ENSG00000160213	CSTA,CSTB	PF00031	Cystatin	Domain	0	0.482471	0.376	0.045	0	Blood1
Daam2	Disheveled-associated activator of morphogenesis 2	-	Key regulator of the Wnt signaling pathway, which is required for various processes during development, such as dorsal patterning, determination of left/right symmetry or myelination in the central nervous system. Acts downstream of Wnt ligands and upstream of beta- catenin (CTNNB1). Required for canonical Wnt signaling pathway during patterning in the dorsal spinal cord by promoting the aggregat…	EB20995	OG0002741	FBgn0025641	DAAM	ENSG00000100592,ENSG00000146122	DAAM1,DAAM2	PF06371	Drf_GBD	Family	7.1847e-116	0.745794	0.5	0.033	1.43823e-111	Photoreceptor_r2b
Dab2p	Disabled homolog 2-interacting protein	DOC-2/DAB-2 interactive protein	Functions as a scaffold protein implicated in the regulation of a large spectrum of both general and specialized signaling pathways.	EB29598	OG0002206	FBgn0261570	raskol	ENSG00000197283,ENSG00000075391,ENSG00000136848,ENSG00000227460	SYNGAP1,RASAL2,DAB2IP,SYNGAP1	PF00168	C2	Domain	3.31607e-26	0.36213	0.293	0.046	6.63812e-22	Photoreceptor_r2b
Dad1	Dolichyl-diphosphooligosaccharide--protein glycosyltransferase subunit DAD1	Defender against cell death 1	Subunit of the oligosaccharyl transferase (OST) complex that catalyzes the initial transfer of a defined glycan (Glc(3)Man(9)GlcNAc(2) in eukaryotes) from the lipid carrier dolichol- pyrophosphate to an asparagine residue within an Asn-X-Ser/Thr consensus motif in nascent polypeptide chains, the first step in protein N-glycosylation. N-glycosylation occurs cotranslationally and the complex associ…	EB38106	OG0006443	FBgn0263852	Dad1	ENSG00000129562	DAD1	PF02109	DAD	Family	8.26258e-126	0.310159	0.353	0.123	1.654e-121	Blood1
Dag1-2	Dystroglycan	Dystrophin-associated glycoprotein 1	[Beta-dystroglycan] important roles in connecting the extracellular matrix to the cytoskeleton. Acts as a cell adhesion receptor in both muscle and non- muscle tissues. Receptor for both DMD and UTRN and, through these interactions, scaffolds axin to the cytoskeleton. Also functions in cell adhesion-mediated signaling and implicated in cell polarity (By similarity). {ECO:0000250, ECO:0000269|PubM…	EB51475	OG0003216	FBgn0034072	Dg	ENSG00000173402	DAG1	PF05345	He_PIG	Domain	2.44144e-196	0.749416	0.287	0.051	4.88727e-192	Fibroblast
Dc1i2	Cytoplasmic dynein 1 intermediate chain 2	Dynein intermediate chain 2, cytosolic	Acts as one of several non-catalytic accessory components of the cytoplasmic dynein 1 complex that are thought to be involved in linking dynein to cargos and to adapter proteins that regulate dynein function (By similarity). Cytoplasmic dynein 1 acts as a motor for the intracellular retrograde motility of vesicles and organelles along microtubules (By similarity). The intermediate chains mediate …	EB37001	OG0000931	FBgn0053499,FBgn0003654,FBgn0052823,FBgn0053497,FBgn0067861	,sw,Sdic3,Sdic2,Sdic1	ENSG00000158560,ENSG00000077380	DYNC1I1,DYNC1I2	PF00400	WD40	Repeat	8.82092e-26	0.318834	0.302	0.132	1.76577e-21	Lentigenic_associated
Dc1i2	Cytoplasmic dynein 1 intermediate chain 2	Dynein intermediate chain 2, cytosolic	Acts as one of several non-catalytic accessory components of the cytoplasmic dynein 1 complex that are thought to be involved in linking dynein to cargos and to adapter proteins that regulate dynein function (By similarity). Cytoplasmic dynein 1 acts as a motor for the intracellular retrograde motility of vesicles and organelles along microtubules (By similarity). The intermediate chains mediate …	EB37001	OG0000931	FBgn0053499,FBgn0003654,FBgn0052823,FBgn0053497,FBgn0067861	,sw,Sdic3,Sdic2,Sdic1	ENSG00000158560,ENSG00000077380	DYNC1I1,DYNC1I2	PF00400	WD40	Repeat	1.38467e-216	0.678176	0.533	0.119	2.77183e-212	Photoreceptor_r1
Dc1i2	Cytoplasmic dynein 1 intermediate chain 2	Dynein intermediate chain 2, cytosolic	Acts as one of several non-catalytic accessory components of the cytoplasmic dynein 1 complex that are thought to be involved in linking dynein to cargos and to adapter proteins that regulate dynein function (By similarity). Cytoplasmic dynein 1 acts as a motor for the intracellular retrograde motility of vesicles and organelles along microtubules (By similarity). The intermediate chains mediate …	EB37001	OG0000931	FBgn0053499,FBgn0003654,FBgn0052823,FBgn0053497,FBgn0067861	,sw,Sdic3,Sdic2,Sdic1	ENSG00000158560,ENSG00000077380	DYNC1I1,DYNC1I2	PF00400	WD40	Repeat	3.10905e-12	0.384122	0.402	0.136	6.22369e-08	Photoreceptor_r2b
Dca12	DDB1- and CUL4-associated factor 12	WD repeat-containing protein 40A	May function as a substrate receptor for CUL4-DDB1 E3 ubiquitin-protein ligase complex. {ECO:0000269|PubMed:16949367, ECO:0000269|PubMed:16964240}.	EB04554	OG0001565	FBgn0037980	DCAF12	ENSG00000198876,ENSG00000198354,ENSG00000198889	DCAF12,DCAF12L2,DCAF12L1				0	0.482658	0.365	0.025	0	Photoreceptor_r1
Dcd2c	-	-	-	EB21362	OG0001602	-	-	ENSG00000214866,ENSG00000146038,ENSG00000222046	DCDC2C,DCDC2,DCDC2B	PF03607	DCX	Family	0	0.696649	0.452	0.037	0	Photoreceptor_r1
Dctn1	Dynactin subunit 1	p150-glued	Plays a key role in dynein-mediated retrograde transport of vesicles and organelles along microtubules by recruiting and tethering dynein to microtubules. Binds to both dynein and microtubules providing a link between specific cargos, microtubules and dynein. Essential for targeting dynein to microtubule plus ends, recruiting dynein to membranous cargos and enhancing dynein processivity (the abil…	EB01417	OG0001577	FBgn0036882,FBgn0001108	CG9279,DCTN1-p150	ENSG00000204843,ENSG00000264324	DCTN1,AC006030.1	PF01302	CAP_GLY	Domain	0	0.596106	0.355	0.059	0	Photoreceptor_r2
Ddah1	N(G),N(G)-dimethylarginine dimethylaminohydrolase 1	Dimethylargininase-1	Hydrolyzes N(G),N(G)-dimethyl-L-arginine (ADMA) and N(G)- monomethyl-L-arginine (MMA) which act as inhibitors of NOS. Has therefore a role in the regulation of nitric oxide generation.	EB43290	OG0001312	FBgn0030467	CG1764	ENSG00000225635,ENSG00000233076,ENSG00000213722,ENSG00000153904,ENSG00000226634,ENSG00000227317,ENSG00000228128,ENSG00000206395	DDAH2,DDAH2,DDAH2,DDAH1,DDAH2,DDAH2,DDAH2,DDAH2	PF02274	Amidinotransf	Family	7.06377e-117	0.551722	0.28	0.043	1.41403e-112	Lentigenic_associated
Ddx17	ATP-dependent RNA helicase p62	-	As an RNA helicase, unwinds RNA and alters RNA structures through ATP binding and hydrolysis. Involved in multiple cellular processes, including pre-mRNA splicing, alternative splicing, rRNA processing and miRNA processing, as well as transcription regulation (By similarity) (PubMed:12368261). Plays a role in innate immunity.	EB53458	OG0001624	FBgn0003261,FBgn0035720,FBgn0029979	Rm62,CG10077,mahe	ENSG00000108654,ENSG00000100201	DDX5,DDX17	PF00270	DEAD	Domain	8.13765e-20	0.682981	0.488	0.14	1.62899e-15	Photoreceptor_r2b
Ddx17	ATP-dependent RNA helicase p62	-	As an RNA helicase, unwinds RNA and alters RNA structures through ATP binding and hydrolysis. Involved in multiple cellular processes, including pre-mRNA splicing, alternative splicing, rRNA processing and miRNA processing, as well as transcription regulation (By similarity) (PubMed:12368261). Plays a role in innate immunity.	EB53458	OG0001624	FBgn0003261,FBgn0035720,FBgn0029979	Rm62,CG10077,mahe	ENSG00000108654,ENSG00000100201	DDX5,DDX17	PF00270	DEAD	Domain	0	1.32801	0.726	0.114	0	Photoreceptor_r1
Ddx17	ATP-dependent RNA helicase p62	-	As an RNA helicase, unwinds RNA and alters RNA structures through ATP binding and hydrolysis. Involved in multiple cellular processes, including pre-mRNA splicing, alternative splicing, rRNA processing and miRNA processing, as well as transcription regulation (By similarity) (PubMed:12368261). Plays a role in innate immunity.	EB53458	OG0001624	FBgn0003261,FBgn0035720,FBgn0029979	Rm62,CG10077,mahe	ENSG00000108654,ENSG00000100201	DDX5,DDX17	PF00270	DEAD	Domain	2.0834e-20	0.570444	0.283	0.137	4.17054e-16	Lentigenic_associated
Ddx17	ATP-dependent RNA helicase p62	-	As an RNA helicase, unwinds RNA and alters RNA structures through ATP binding and hydrolysis. Involved in multiple cellular processes, including pre-mRNA splicing, alternative splicing, rRNA processing and miRNA processing, as well as transcription regulation (By similarity) (PubMed:12368261). Plays a role in innate immunity.	EB53458	OG0001624	FBgn0003261,FBgn0035720,FBgn0029979	Rm62,CG10077,mahe	ENSG00000108654,ENSG00000100201	DDX5,DDX17	PF00270	DEAD	Domain	1.38601e-34	0.682776	0.5	0.138	2.77452e-30	Pigmented_Tyro1+
Ddx3	ATP-dependent RNA helicase laf-1 {ECO:0000305}	DEAD-box RNA helicase laf-1 {ECO:0000303|PubMed:19361491}	Multifunctional ATP-dependent RNA helicase (PubMed Plays a role in RNA remodeling, but is not required for RNA unwinding (PubMed:27546789). Binds to RNA in a concentration-dependent manner to stimulate annealing between two complementary strands of RNA (PubMed:26015579, PubMed:27546789). This process is also dependent upon ATP; ATP reduces binding to RNA and subsequently diminishes RNA annealing …	EB13017	OG0000828	FBgn0263231	bel	ENSG00000215301,ENSG00000067048,ENSG00000152670	DDX3X,DDX3Y,DDX4	PF00270	DEAD	Domain	1.94325e-59	0.383441	0.283	0.119	3.88999e-55	Endothelial
Ddx3	ATP-dependent RNA helicase laf-1 {ECO:0000305}	DEAD-box RNA helicase laf-1 {ECO:0000303|PubMed:19361491}	Multifunctional ATP-dependent RNA helicase (PubMed Plays a role in RNA remodeling, but is not required for RNA unwinding (PubMed:27546789). Binds to RNA in a concentration-dependent manner to stimulate annealing between two complementary strands of RNA (PubMed:26015579, PubMed:27546789). This process is also dependent upon ATP; ATP reduces binding to RNA and subsequently diminishes RNA annealing …	EB13017	OG0000828	FBgn0263231	bel	ENSG00000215301,ENSG00000067048,ENSG00000152670	DDX3X,DDX3Y,DDX4	PF00270	DEAD	Domain	4.44211e-10	0.336308	0.366	0.13	8.89222e-06	Photoreceptor_r2b
Ddx6	Probable ATP-dependent RNA helicase DDX6 {ECO:0000305}	Oncogene RCK homolog	Essential for the formation of P-bodies, cytosolic membrane- less ribonucleoprotein granules involved in RNA metabolism through the coordinated storage of mRNAs encoding regulatory functions (By similarity). Plays a role in P-bodies to coordinate the storage of translationally inactive mRNAs in the cytoplasm and prevent their degradation (By similarity). In the process of mRNA degradation, plays …	EB47076	OG0006058	FBgn0004419	me31B	ENSG00000110367	DDX6	PF00270	DEAD	Domain	2.16935e-18	0.375549	0.329	0.074	4.3426e-14	Photoreceptor_r2b
Dek	Protein DEK	-	Involved in chromatin organization.	EB14935	OG0006883	FBgn0026533	Dek	ENSG00000124795	DEK	PF08766	DEK_C	Domain	4.27527e-181	0.336534	0.25	0.025	8.55824e-177	White_Body
Dgkb	Diacylglycerol kinase beta	Diglyceride kinase beta	Diacylglycerol kinase that converts diacylglycerol/DAG into phosphatidic acid/phosphatidate/PA and regulates the respective levels of these two bioactive lipids (PubMed:20657643). Thereby, acts as a central switch between the signaling pathways activated by these second messengers with different cellular targets and opposite effects in numerous biological processes (Probable). Has a higher activi…	EB47299	OG0003323	FBgn0085390	Dgk	ENSG00000065357,ENSG00000136267,ENSG00000058866	DGKA,DGKB,DGKG	PF14513	DAG_kinase_N	Domain	0	0.666431	0.409	0.058	0	Photoreceptor_r2
Dgkb	Diacylglycerol kinase beta	Diglyceride kinase beta	Diacylglycerol kinase that converts diacylglycerol/DAG into phosphatidic acid/phosphatidate/PA and regulates the respective levels of these two bioactive lipids (PubMed:20657643). Thereby, acts as a central switch between the signaling pathways activated by these second messengers with different cellular targets and opposite effects in numerous biological processes (Probable). Has a higher activi…	EB47299	OG0003323	FBgn0085390	Dgk	ENSG00000065357,ENSG00000136267,ENSG00000058866	DGKA,DGKB,DGKG	PF14513	DAG_kinase_N	Domain	5.843e-258	0.640085	0.511	0.087	1.16965e-253	Photoreceptor_r1
Dh12b	-	-	-	EB28188	OG0000647	FBgn0029975,FBgn0032615,FBgn0032614,FBgn0051810,FBgn0051809	spidey,CG6012,CG13284,CG31810,CG31809	ENSG00000149084,ENSG00000103160,ENSG00000130948	HSD17B12,HSDL1,HSD17B3	PF00106	adh_short	Domain	1.63957e-190	0.335206	0.256	0.03	3.28209e-186	Photoreceptor_r1
Dhrs7	Dehydrogenase/reductase SDR family protein 7-like	-	Putative oxidoreductase. {ECO	EB03444	OG0003024	FBgn0031360	CG31937	ENSG00000100612	DHRS7	PF00106	adh_short	Domain	1.54136e-190	0.929248	0.562	0.142	3.08549e-186	Photoreceptor_r1
Dhrs7	Dehydrogenase/reductase SDR family protein 7-like	-	Putative oxidoreductase. {ECO	EB03444	OG0003024	FBgn0031360	CG31937	ENSG00000100612	DHRS7	PF00106	adh_short	Domain	0	1.30424	0.662	0.082	0	Photoreceptor_r2
Dhrsx	Dehydrogenase/reductase SDR family member on chromosome X	Short chain dehydrogenase/reductase family 7C member 6	Involved in the positive regulation of starvation-induced autophagy (PubMed:25076851). {ECO:0000269|PubMed:25076851}.	EB08945	OG0012683	-	-			PF00106	adh_short	Domain	0	1.05505	0.505	0.044	0	Photoreceptor_r1
Diac-1	Di-N-acetylchitobiase	-	Involved in the degradation of asparagine-linked glycoproteins. Hydrolyze of N-acetyl-beta-D-glucosamine (1-4)N- acetylglucosamine chitobiose core from the reducing end of the bond, it requires prior cleavage by glycosylasparaginase.	EB23935	OG0012124	-	-						1.0133e-24	0.411396	0.28	0.044	2.02842e-20	Photoreceptor_r2b
Dip2c-2	-	-	-	EB54603	OG0001974	FBgn0024806	DIP2	ENSG00000151240,ENSG00000066084,ENSG00000160305	DIP2C,DIP2B,DIP2A	PF06464	DMAP_binding	Domain	1.60125e-50	0.765687	0.439	0.057	3.20538e-46	Photoreceptor_r2b
Disp1	Protein dispatched homolog 1	-	Functions in hedgehog (Hh) signaling. Regulates the release and extracellular accumulation of cholesterol-modified hedgehog proteins and is hence required for effective production of the Hh signal (By similarity). Synergizes with SCUBE2 to cause an increase in SHH secretion (PubMed:22902404). {ECO:0000250|UniProtKB:Q3TDN0, ECO:0000269|PubMed:22902404}.	EB03351	OG0002191	FBgn0029088	disp	ENSG00000140323,ENSG00000154309	DISP2,DISP1	PF02460	Patched	Family	8.29068e-224	1.00219	0.375	0.015	1.65963e-219	Pigmented_Tyro1+
Dixc1-1	Dixin	DIX domain-containing protein 1	Positive effector of the Wnt signaling pathway; activates WNT3A signaling via DVL2. Regulates JNK activation by AXIN1 and DVL2.	EB10037	OG0002145	-	-	ENSG00000150764	DIXDC1	PF00307	CH	Domain	1.3869e-181	1.12525	0.504	0.103	2.7763e-177	Pigmented2
Dixc1-2	Dixin	DIX domain-containing protein 1	Positive effector of the Wnt signaling pathway; activates WNT3A signaling via DVL2. Regulates JNK activation by AXIN1 and DVL2.	EB10393	OG0002145	-	-	ENSG00000150764	DIXDC1	PF00778	DIX	Family	0	1.0025	0.461	0.046	0	Pigmented2
Dna2-2	DNA replication ATP-dependent helicase/nuclease DNA2	DNA replication ATP-dependent helicase-like homolog	Key enzyme involved in DNA replication and DNA repair in nucleus and mitochondrion. Involved in Okazaki fragments processing by cleaving long flaps that escape FEN1: flaps that are longer than 27 nucleotides are coated by replication protein A complex (RPA), leading to recruit DNA2 which cleaves the flap until it is too short to bind RPA and becomes a substrate for FEN1. Also involved in 5'-end r…	EB54011	OG0002240	FBgn0000477	DNaseII	ENSG00000105612,ENSG00000137976	DNASE2,DNASE2B	PF03265	DNase_II	Family	1.49119e-168	0.319524	0.316	0.083	2.98506e-164	Blood1
Dna2-2	DNA replication ATP-dependent helicase/nuclease DNA2	DNA replication ATP-dependent helicase-like homolog	Key enzyme involved in DNA replication and DNA repair in nucleus and mitochondrion. Involved in Okazaki fragments processing by cleaving long flaps that escape FEN1: flaps that are longer than 27 nucleotides are coated by replication protein A complex (RPA), leading to recruit DNA2 which cleaves the flap until it is too short to bind RPA and becomes a substrate for FEN1. Also involved in 5'-end r…	EB54011	OG0002240	FBgn0000477	DNaseII	ENSG00000105612,ENSG00000137976	DNASE2,DNASE2B	PF03265	DNase_II	Family	6.35182e-87	0.358255	0.278	0.092	1.27151e-82	Endothelial
Dnj6a-2	-	-	-	EB45084	OG0000947	FBgn0034091	mrj	ENSG00000172404,ENSG00000135924,ENSG00000179407,ENSG00000105993	DNAJB7,DNAJB2,DNAJB8,DNAJB6	PF00226	DnaJ	Domain	2.06188e-06	0.29556	0.329	0.146	0.0412747	Photoreceptor_r2b
Dnja1	DnaJ homolog subfamily A member 1	Human DnaJ protein 2	Co-chaperone for HSPA8/Hsc70 (PubMed ATP hydrolysis, but not the folding of unfolded proteins mediated by HSPA1A (in vitro) (PubMed:24318877). Plays a role in protein transport into mitochondria via its role as co-chaperone. Functions as co- chaperone for HSPA1B and negatively regulates the translocation of BAX from the cytosol to mitochondria in response to cellular stress, thereby protecting ce…	EB00338	OG0001274	FBgn0038145,FBgn0032474	Droj2,DnaJ-H	ENSG00000086061,ENSG00000069345,ENSG00000140403	DNAJA1,DNAJA2,DNAJA4	PF00226	DnaJ	Domain	5.89993e-13	0.303742	0.28	0.073	1.18105e-08	Photoreceptor_r2b
Dnjc5	DnaJ homolog subfamily C member 5 {ECO:0000305}	Cysteine string protein {ECO:0000303|PubMed:8764987}	Acts as a general chaperone in regulated exocytosis (By similarity). Acts as a co-chaperone for the SNARE protein SNAP-25 (By similarity). Involved in the calcium-mediated control of a late stage of exocytosis (By similarity). May have an important role in presynaptic function. May be involved in calcium-dependent neurotransmitter release at nerve endings (By similarity).	EB07569	OG0002199	FBgn0004179	Csp	ENSG00000163793,ENSG00000147570,ENSG00000101152	DNAJC5G,DNAJC5B,DNAJC5	PF00226	DnaJ	Domain	5.74336e-08	0.275354	0.256	0.087	0.00114971	Photoreceptor_r2b
Dopr1	Dopamine receptor 1	Dopamine 1-like receptor 1	Receptor for dopamine. The activity of this receptor is mediated by G proteins which activate adenylyl cyclase. Might be involved in the processing of visual information and/or visual learning. Important for Pavlovian conditioning: required in the mushroom body as a receptor conveying unconditional stimuli information, has a role in memory formation for aversive and appetitive learning. Sleep-dep…	EB11447	OG0000205	FBgn0038063,FBgn0038980,FBgn0011582	Octbeta2R,Octbeta1R,Dop1R1	ENSG00000184845,ENSG00000043591,ENSG00000169676,ENSG00000188778,ENSG00000164270,ENSG00000146378,ENSG00000146399,ENSG00000113749,ENSG00000158748,ENSG00000169252	DRD1,ADRB1,DRD5,ADRB3,HTR4,TAAR2,TAAR1,HRH2,HTR6,ADRB2	PF00001	7tm_1	Family	0	0.828472	0.479	0.028	0	Photoreceptor_r1
Dpm1	Dolichol-phosphate mannosyltransferase subunit 1	Mannose-P-dolichol synthase subunit 1	Transfers mannose from GDP-mannose to dolichol monophosphate to form dolichol phosphate mannose (Dol-P-Man) which is the mannosyl donor in pathways leading to N-glycosylation, glycosyl phosphatidylinositol membrane anchoring, and O-mannosylation of proteins; catalytic subunit of the dolichol-phosphate mannose (DPM) synthase complex. {ECO:0000250}.	EB00177	OG0006725	FBgn0032799	CG10166	ENSG00000000419	DPM1	PF00535	Glycos_transf_2	Family	1.50908e-34	0.433614	0.28	0.034	3.02087e-30	Photoreceptor_r2b
Dpm3	Probable dolichol-phosphate mannosyltransferase subunit 3	Mannose-P-dolichol synthase subunit 3	Stabilizer subunit of the dolichol-phosphate-mannose synthase complex. {ECO:0000250}.	EB09914	OG0007505	FBgn0053977	CG33977	ENSG00000179085	DPM3	PF08285	DPM3	Family	0	0.423289	0.28	0.018	0	Photoreceptor_r1
Dpp4	Dipeptidyl peptidase 4	CD26	Cell surface glycoprotein receptor involved in the costimulatory signal essential for T-cell receptor (TCR)-mediated T- cell activation. Acts as a positive regulator of T-cell coactivation, by binding at least ADA, CAV1, IGF2R, and PTPRC. Its binding to CAV1 and CARD11 induces T-cell proliferation and NF-kappa-B activation in a T-cell receptor/CD3-dependent manner. Its interaction with ADA also r…	EB46086	OG0001132	FBgn0263780,FBgn0266354,FBgn0031835,FBgn0259175,FBgn0031741	CG17684,CG45002,CG11319,ome,CG11034	ENSG00000130226,ENSG00000282974,ENSG00000078098,ENSG00000175497,ENSG00000197635	DPP6,,FAP,DPP10,DPP4	PF00930	DPPIV_N	Family	0	0.556542	0.331	0.019	0	Photoreceptor_r1
Dpp4	Dipeptidyl peptidase 4	CD26	Cell surface glycoprotein receptor involved in the costimulatory signal essential for T-cell receptor (TCR)-mediated T- cell activation. Acts as a positive regulator of T-cell coactivation, by binding at least ADA, CAV1, IGF2R, and PTPRC. Its binding to CAV1 and CARD11 induces T-cell proliferation and NF-kappa-B activation in a T-cell receptor/CD3-dependent manner. Its interaction with ADA also r…	EB46086	OG0001132	FBgn0263780,FBgn0266354,FBgn0031835,FBgn0259175,FBgn0031741	CG17684,CG45002,CG11319,ome,CG11034	ENSG00000130226,ENSG00000282974,ENSG00000078098,ENSG00000175497,ENSG00000197635	DPP6,,FAP,DPP10,DPP4	PF00930	DPPIV_N	Family	5.14728e-215	2.1242	0.634	0.029	1.03038e-210	Photoreceptor_r2b
Dpys	Dihydropyrimidinase	Hydantoinase	Catalyzes the second step of the reductive pyrimidine degradation, the reversible hydrolytic ring opening of dihydropyrimidines. Can catalyze the ring opening of 5,6-dihydrouracil to N-carbamyl-alanine and of 5,6-dihydrothymine to N-carbamyl-amino isobutyrate.	EB15697	OG0000902	FBgn0023023	CRMP	ENSG00000092964,ENSG00000113657,ENSG00000072832,ENSG00000151640,ENSG00000157851,ENSG00000147647	DPYSL2,DPYSL3,CRMP1,DPYSL4,DPYSL5,DPYS	PF01979	Amidohydro_1	Domain	4.84132e-17	0.57383	0.366	0.098	9.69135e-13	Photoreceptor_r2b
Dsrad-2	Double-stranded RNA-specific adenosine deaminase	K88DSRBP	Catalyzes the hydrolytic deamination of adenosine to inosine in double-stranded RNA (dsRNA) referred to as A-to-I RNA editing (PubMed:7972084, PubMed:7565688, PubMed:12618436). This may affect gene expression and function in a number of ways that include mRNA translation by changing codons and hence the amino acid sequence of proteins; pre-mRNA splicing by altering splice site recognition sequenc…	EB52389	OG0000717	FBgn0026086	Adar	ENSG00000140955,ENSG00000197381,ENSG00000185736,ENSG00000160710	ADAD2,ADARB1,ADARB2,ADAR	PF02137	A_deamin	Family	9.47122e-47	0.377674	0.305	0.03	1.89595e-42	Photoreceptor_r2b
Dus16	Dual specificity protein phosphatase 16	Mitogen-activated protein kinase phosphatase 7	Dual specificity protein phosphatase involved in the inactivation of MAP kinases. Dephosphorylates MAPK10 bound to ARRB2.	EB08329	OG0002707	-	-	ENSG00000278165,ENSG00000111266,ENSG00000280962,ENSG00000184545,ENSG00000273793	DUSP8,DUSP16,DUSP16,DUSP8,DUSP8	PF00782	DSPc	Domain	8.88906e-50	0.546025	0.451	0.058	1.77941e-45	Photoreceptor_r2b
Dus16	Dual specificity protein phosphatase 16	Mitogen-activated protein kinase phosphatase 7	Dual specificity protein phosphatase involved in the inactivation of MAP kinases. Dephosphorylates MAPK10 bound to ARRB2.	EB08329	OG0002707	-	-	ENSG00000278165,ENSG00000111266,ENSG00000280962,ENSG00000184545,ENSG00000273793	DUSP8,DUSP16,DUSP16,DUSP8,DUSP8	PF00782	DSPc	Domain	1.43467e-240	0.464652	0.356	0.047	2.87192e-236	Photoreceptor_r1
Dut	Deoxyuridine 5'-triphosphate nucleotidohydrolase, mitochondrial {ECO:0000303|PubMed:8631816}	dUTP pyrophosphatase	This enzyme is involved in nucleotide metabolism dUMP, the immediate precursor of thymidine nucleotides and it decreases the intracellular concentration of dUTP so that uracil cannot be incorporated into DNA. {ECO:0000269|PubMed:17880943, ECO:0000269|PubMed:8631816, ECO:0000269|PubMed:8805593}.	EB00112	OG0005145	FBgn0250837	dUTPase	ENSG00000128951	DUT	PF00692	dUTPase	Domain	3.66089e-202	0.349992	0.259	0.024	7.32837e-198	White_Body
Dx39b	Spliceosome RNA helicase DDX39B	HLA-B-associated transcript 1 protein	Splice factor that is required for the first ATP-dependent step in spliceosome assembly and for the interaction of U2 snRNP with the branchpoint. Has both RNA-stimulated ATP binding/hydrolysis activity and ATP-dependent RNA unwinding activity. Even with the stimulation of RNA, the ATPase activity is weak. Can only hydrolyze ATP but not other NTPs. The RNA stimulation of ATPase activity does not h…	EB26233	OG0002069	FBgn0014189	Hel25E	ENSG00000198563,ENSG00000230624,ENSG00000229496,ENSG00000215425,ENSG00000123136,ENSG00000225859,ENSG00000225073,ENSG00000235439,ENSG00000237889	DDX39B,DDX39B,DDX39B,DDX39B,DDX39A,DDX39B,DDX39B,DDX39B,DDX39B	PF00270	DEAD	Domain	7.00844e-293	0.517687	0.365	0.04	1.40295e-288	Photoreceptor_r1
Dyhc1-3	Cytoplasmic dynein 1 heavy chain 1	Dynein heavy chain, cytosolic	Cytoplasmic dynein 1 acts as a motor for the intracellular retrograde motility of vesicles and organelles along microtubules.	EB49425	OG0002407	FBgn0261797	Dhc64C	ENSG00000197102	DYNC1H1	PF08385	DHC_N1	Family	1.44085e-32	0.516161	0.39	0.065	2.88429e-28	Photoreceptor_r2b
Dyhc1-3	Cytoplasmic dynein 1 heavy chain 1	Dynein heavy chain, cytosolic	Cytoplasmic dynein 1 acts as a motor for the intracellular retrograde motility of vesicles and organelles along microtubules.	EB49425	OG0002407	FBgn0261797	Dhc64C	ENSG00000197102	DYNC1H1	PF08385	DHC_N1	Family	3.27511e-114	0.32786	0.278	0.057	6.55611e-110	Photoreceptor_r1
Dyr1a	Dual specificity tyrosine-phosphorylation-regulated kinase 1A	Protein kinase minibrain homolog	Dual-specificity kinase which possesses both serine/threonine and tyrosine kinase activities. May play a role in a signaling pathway regulating nuclear functions of cell proliferation. Modulates alternative splicing by phosphorylating the splice factor SRSF6 (By similarity). Exhibits a substrate preference for proline at position P+1 and arginine at position P-3. Has pro-survival function and neg…	EB46794	OG0003035	FBgn0259168	mnb	ENSG00000105204,ENSG00000157540,ENSG00000281320	DYRK1B,DYRK1A,DYRK1B	PF00069	Pkinase	Domain	1.70504e-190	0.335302	0.265	0.032	3.41314e-186	Photoreceptor_r1
Dyst	Dystonin	Hemidesmosomal plaque protein	[Isoform 7] microtubule network of sensory neurons to allow axonal transport.	EB14661	OG0000709	FBgn0013733	shot	ENSG00000151914,ENSG00000127603	DST,MACF1	PF00435	Spectrin	Domain	6.25477e-77	0.550451	0.369	0.098	1.25208e-72	Lentigenic_associated
Dyst	Dystonin	Hemidesmosomal plaque protein	[Isoform 7] microtubule network of sensory neurons to allow axonal transport.	EB14661	OG0000709	FBgn0013733	shot	ENSG00000151914,ENSG00000127603	DST,MACF1	PF00435	Spectrin	Domain	1.64367e-248	0.446727	0.315	0.073	3.2903e-244	Photoreceptor_r2
Dyst	Dystonin	Hemidesmosomal plaque protein	[Isoform 7] microtubule network of sensory neurons to allow axonal transport.	EB14661	OG0000709	FBgn0013733	shot	ENSG00000151914,ENSG00000127603	DST,MACF1	PF00435	Spectrin	Domain	8.68526e-90	0.312844	0.343	0.095	1.73862e-85	Photoreceptor_r1
Dyst	Dystonin	Hemidesmosomal plaque protein	[Isoform 7] microtubule network of sensory neurons to allow axonal transport.	EB14661	OG0000709	FBgn0013733	shot	ENSG00000151914,ENSG00000127603	DST,MACF1	PF00435	Spectrin	Domain	7.12337e-36	0.751941	0.524	0.103	1.42596e-31	Photoreceptor_r2b
E2ak3	Eukaryotic translation initiation factor 2-alpha kinase 3	Pancreatic eIF2-alpha kinase	Metabolic-stress sensing protein kinase that phosphorylates the alpha subunit of eukaryotic translation initiation factor 2 (EIF2S1/eIF-2-alpha) in response to various stress conditions. Key activator of the integrated stress response (ISR) required for adaptation to various stress, such as unfolded protein response (UPR) and low amino acid availability. EIF2S1/eIF-2-alpha phosphorylation in resp…	EB11385	OG0003175	FBgn0037327	PEK	ENSG00000172071	EIF2AK3	PF00069	Pkinase	Domain	0	1.98276	0.854	0.051	0	Photoreceptor_r1
E41l3	Band 4.1-like protein 3	Erythrocyte membrane protein band 4.1-like 3 {ECO:0000312|MGI:MGI:103008}	Tumor suppressor that inhibits cell proliferation and promotes apoptosis. Modulates the activity of protein arginine N- methyltransferases, including PRMT3 and PRMT5 (By similarity).	EB08947	OG0001318	FBgn0010434	cora	ENSG00000088367,ENSG00000079819,ENSG00000159023,ENSG00000082397	EPB41L1,EPB41L2,EPB41,EPB41L3	PF09379	FERM_N	Domain	1.02824e-110	0.65211	0.316	0.057	2.05832e-106	Lentigenic_associated
E41l3	Band 4.1-like protein 3	Erythrocyte membrane protein band 4.1-like 3 {ECO:0000312|MGI:MGI:103008}	Tumor suppressor that inhibits cell proliferation and promotes apoptosis. Modulates the activity of protein arginine N- methyltransferases, including PRMT3 and PRMT5 (By similarity).	EB08947	OG0001318	FBgn0010434	cora	ENSG00000088367,ENSG00000079819,ENSG00000159023,ENSG00000082397	EPB41L1,EPB41L2,EPB41,EPB41L3	PF09379	FERM_N	Domain	4.89067e-284	0.506957	0.322	0.045	9.79015e-280	Endothelial
Ece-1	-	-	-	EB04475	OG0015098	-	-			PF01359	Transposase_1	Family	0	1.35247	0.608	0.063	0	Photoreceptor_r2
Ece-1	-	-	-	EB04475	OG0015098	-	-			PF01359	Transposase_1	Family	5.32402e-303	1.07086	0.615	0.115	1.06576e-298	Photoreceptor_r1
Ece-3	-	-	-	EB42773	OG0012204	-	-			PF05649	Peptidase_M13_N	Family	0	0.526414	0.334	0.016	0	Photoreceptor_r1
Ecr	Ecdysone receptor	Nuclear receptor subfamily 1 group H member 1	Receptor for ecdysone (PubMed Binds to ecdysone response elements (ECRES) following ecdysone-binding, and recruitment of a complex containing the histone methyltransferase trr, leads to activate transcription of target genes (PubMed:1913820, PubMed:30293839). {ECO:0000269|PubMed:1913820, ECO:0000269|PubMed:30293839}.	EB17084	OG0003087	FBgn0000546	EcR	ENSG00000012504,ENSG00000131408,ENSG00000025434	NR1H4,NR1H2,NR1H3	PF00105	zf-C4	Domain	0	0.46434	0.31	0.019	0	Photoreceptor_r1
Ef1a2	Elongation factor 1-alpha 2	-	This protein promotes the GTP-dependent binding of aminoacyl- tRNA to the A-site of ribosomes during protein biosynthesis.	EB48392	OG0001669	FBgn0000556,FBgn0000557	,eEF1alpha2	ENSG00000156508,ENSG00000101210	EEF1A1,EEF1A2	PF00009	GTP_EFTU	Domain	8.93657e-24	0.577476	0.691	0.636	1.78892e-19	Endothelial
Ef1a2	Elongation factor 1-alpha 2	-	This protein promotes the GTP-dependent binding of aminoacyl- tRNA to the A-site of ribosomes during protein biosynthesis.	EB48392	OG0001669	FBgn0000556,FBgn0000557	,eEF1alpha2	ENSG00000156508,ENSG00000101210	EEF1A1,EEF1A2	PF00009	GTP_EFTU	Domain	4.63942e-27	0.457849	0.83	0.634	9.28719e-23	White_Body
Ef1b	Probable elongation factor 1-beta	-	EF-1-beta and EF-1-delta stimulate the exchange of GDP bound to EF-1-alpha to GTP.	EB44834	OG0000823	FBgn0028737,FBgn0032198	eEF1beta,eEF1delta	ENSG00000283391,ENSG00000114942,ENSG00000273594,ENSG00000104529	EEF1B2,EEF1B2,EEF1D,EEF1D	PF10587	EF-1_beta_acid	Domain	1.21266e-126	0.381551	0.502	0.217	2.42751e-122	Blood1
Ef2	Elongation factor 2	-	Catalyzes the GTP-dependent ribosomal translocation step during translation elongation. During this step, the ribosome changes from the pre-translocational (PRE) to the post-translocational (POST) state as the newly formed A-site-bound peptidyl-tRNA and P-site-bound deacylated tRNA move to the P and E sites, respectively. Catalyzes the coordinated movement of the two tRNA molecules, the mRNA and …	EB38041	OG0002068	FBgn0000559	eEF2	ENSG00000167658	EEF2	PF03144	GTP_EFTU_D2	Domain	4.19131e-10	0.554212	0.618	0.412	8.39016e-06	Pigmented_Tyro1+
Ef2	Elongation factor 2	-	Catalyzes the GTP-dependent ribosomal translocation step during translation elongation. During this step, the ribosome changes from the pre-translocational (PRE) to the post-translocational (POST) state as the newly formed A-site-bound peptidyl-tRNA and P-site-bound deacylated tRNA move to the P and E sites, respectively. Catalyzes the coordinated movement of the two tRNA molecules, the mRNA and …	EB38041	OG0002068	FBgn0000559	eEF2	ENSG00000167658	EEF2	PF03144	GTP_EFTU_D2	Domain	3.97599e-13	0.277073	0.484	0.409	7.95914e-09	Endothelial
Ef2	Elongation factor 2	-	Catalyzes the GTP-dependent ribosomal translocation step during translation elongation. During this step, the ribosome changes from the pre-translocational (PRE) to the post-translocational (POST) state as the newly formed A-site-bound peptidyl-tRNA and P-site-bound deacylated tRNA move to the P and E sites, respectively. Catalyzes the coordinated movement of the two tRNA molecules, the mRNA and …	EB38041	OG0002068	FBgn0000559	eEF2	ENSG00000167658	EEF2	PF03144	GTP_EFTU_D2	Domain	1.20671e-29	0.322668	0.661	0.405	2.4156e-25	White_Body
Ef2	Elongation factor 2	-	Catalyzes the GTP-dependent ribosomal translocation step during translation elongation. During this step, the ribosome changes from the pre-translocational (PRE) to the post-translocational (POST) state as the newly formed A-site-bound peptidyl-tRNA and P-site-bound deacylated tRNA move to the P and E sites, respectively. Catalyzes the coordinated movement of the two tRNA molecules, the mRNA and …	EB38041	OG0002068	FBgn0000559	eEF2	ENSG00000167658	EEF2	PF03144	GTP_EFTU_D2	Domain	2.129e-22	0.262591	0.475	0.399	4.26183e-18	Lentigenic
Efc14	-	-	-	EB06336	OG0005135	FBgn0034958	CG3907	ENSG00000159658	EFCAB14	PF10046	BLOC1_2	Coiled-coil	1.021e-129	0.471665	0.288	0.076	2.04384e-125	Endothelial
Efc14	-	-	-	EB06336	OG0005135	FBgn0034958	CG3907	ENSG00000159658	EFCAB14	PF10046	BLOC1_2	Coiled-coil	2.67747e-72	0.285168	0.286	0.082	5.35976e-68	Photoreceptor_r1
Efhd2	EF-hand domain-containing protein D2	Swiprosin-1	May regulate B-cell receptor (BCR)-induced immature and primary B-cell apoptosis. Plays a role as negative regulator of the canonical NF-kappa-B-activating branch. Controls spontaneous apoptosis through the regulation of BCL2L1 abundance.	EB02286	OG0003854	FBgn0032731	Swip-1	ENSG00000142634,ENSG00000115468	EFHD2,EFHD1	PF13499	EF-hand_7	Domain	1.46741e-90	0.349244	0.314	0.104	2.93746e-86	Circulating_Blood
Efhd2	EF-hand domain-containing protein D2	Swiprosin-1	May regulate B-cell receptor (BCR)-induced immature and primary B-cell apoptosis. Plays a role as negative regulator of the canonical NF-kappa-B-activating branch. Controls spontaneous apoptosis through the regulation of BCL2L1 abundance.	EB02286	OG0003854	FBgn0032731	Swip-1	ENSG00000142634,ENSG00000115468	EFHD2,EFHD1	PF13499	EF-hand_7	Domain	6.12215e-05	0.302494	0.256	0.117	1	Photoreceptor_r2b
Efr3a	Protein EFR3 homolog A {ECO:0000305}	Protein EFR3-like	Component of a complex required to localize phosphatidylinositol 4-kinase (PI4K) to the plasma membrane. The complex acts as a regulator of phosphatidylinositol 4-phosphate (PtdIns(4)P) synthesis. In the complex, EFR3A probably acts as the membrane-anchoring component. Also involved in responsiveness to G- protein-coupled receptors; it is however unclear whether this role is direct or indirect. {…	EB14389	OG0002864	FBgn0086784	stmA	ENSG00000132294,ENSG00000084710	EFR3A,EFR3B				2.6203e-126	0.376215	0.302	0.082	5.24532e-122	Endothelial
Efr3a	Protein EFR3 homolog A {ECO:0000305}	Protein EFR3-like	Component of a complex required to localize phosphatidylinositol 4-kinase (PI4K) to the plasma membrane. The complex acts as a regulator of phosphatidylinositol 4-phosphate (PtdIns(4)P) synthesis. In the complex, EFR3A probably acts as the membrane-anchoring component. Also involved in responsiveness to G- protein-coupled receptors; it is however unclear whether this role is direct or indirect. {…	EB14389	OG0002864	FBgn0086784	stmA	ENSG00000132294,ENSG00000084710	EFR3A,EFR3B				4.84194e-65	0.267856	0.288	0.089	9.6926e-61	Photoreceptor_r1
Ehbp1-1	EH domain-binding protein 1	-	May play a role in actin reorganization. Links clathrin- mediated endocytosis to the actin cytoskeleton. May act as Rab effector protein and play a role in vesicle trafficking (By similarity).	EB34624	OG0002184	FBgn0034180	Ehbp1	ENSG00000173442,ENSG00000115504	EHBP1L1,EHBP1	PF10358	NT-C2	Domain	0	0.53314	0.376	0.03	0	Photoreceptor_r1
Ehd3	EH domain-containing protein 3 {ECO:0000305}	PAST homolog 3 {ECO:0000305}	ATP- and membrane-binding protein that controls membrane reorganization/tubulation upon ATP hydrolysis (PubMed:25686250). In vitro causes tubulation of endocytic membranes (PubMed:24019528).	EB06576	OG0001518	FBgn0016693	Past1	ENSG00000024422,ENSG00000013016,ENSG00000103966,ENSG00000110047	EHD2,EHD3,EHD4,EHD1	PF16880	EHD_N	Family	5.61644e-78	0.358238	0.273	0.096	1.1243e-73	Endothelial
Eif3a	Eukaryotic translation initiation factor 3 subunit A {ECO:0000255|HAMAP-Rule:MF_03000}	eIF3 p185	(Microbial infection) In case of FCV infection, plays a role in the ribosomal termination-reinitiation event leading to the translation of VP2 (PubMed:18056426). {ECO:0000269|PubMed:18056426}.	EB00870	OG0005557	FBgn0037249	eIF3a	ENSG00000107581	EIF3A	PF01399	PCI	Domain	5.0447e-69	0.277359	0.267	0.065	1.00985e-64	White_Body
Eif3b	Eukaryotic translation initiation factor 3 subunit B {ECO:0000255|HAMAP-Rule:MF_03001}	Eukaryotic translation initiation factor 3 subunit 9 {ECO:0000255|HAMAP-Rule:MF_03001}	RNA-binding component of the eukaryotic translation initiation factor 3 (eIF-3) complex, which is involved in protein synthesis of a specialized repertoire of mRNAs and, together with other initiation factors, stimulates binding of mRNA and methionyl-tRNAi to the 40S ribosome. The eIF-3 complex specifically targets and initiates translation of a subset of mRNAs involved in cell proliferation.	EB52910	OG0006957	FBgn0034237	eIF3b	ENSG00000106263	EIF3B	PF00076	RRM_1	Domain	4.19696e-119	0.328463	0.277	0.045	8.40148e-115	White_Body
Eif3m	Eukaryotic translation initiation factor 3 subunit M {ECO:0000255|HAMAP-Rule:MF_03012}	PCI domain-containing protein 1	(Microbial infection) May favor virus entry in case of infection with herpes simplex virus 1 (HSV1) or herpes simplex virus 2 (HSV2). {ECO:0000269|PubMed:15919898}.	EB53077	OG0005142	FBgn0033902	eIF3m	ENSG00000149100	EIF3M	PF01399	PCI	Domain	2.73079e-158	0.367781	0.301	0.041	5.46649e-154	White_Body
Elav1	ELAV-like protein 1	Hu-antigen R	RNA-binding protein that binds to the 3'-UTR region of mRNAs and increases their stability (PubMed:14517288, PubMed:18285462, PubMed:31358969). Involved in embryonic stem cells (ESCs) differentiation: preferentially binds mRNAs that are not methylated by N6-methyladenosine (m6A), stabilizing them, promoting ESCs differentiation (By similarity). Binds to poly-U elements and AU-rich elements (AREs)…	EB29273	OG0008062	-	-			PF00076	RRM_1	Domain	2.16443e-60	0.349407	0.402	0.141	4.33276e-56	White_Body
Elav1	ELAV-like protein 1	Hu-antigen R	RNA-binding protein that binds to the 3'-UTR region of mRNAs and increases their stability (PubMed:14517288, PubMed:18285462, PubMed:31358969). Involved in embryonic stem cells (ESCs) differentiation: preferentially binds mRNAs that are not methylated by N6-methyladenosine (m6A), stabilizing them, promoting ESCs differentiation (By similarity). Binds to poly-U elements and AU-rich elements (AREs)…	EB29273	OG0008062	-	-			PF00076	RRM_1	Domain	6.18998e-43	0.255283	0.337	0.142	1.23911e-38	Photoreceptor_r1
Ell	RNA polymerase II elongation factor ELL	Eleven-nineteen lysine-rich leukemia protein	Elongation factor component of the super elongation complex (SEC), a complex required to increase the catalytic rate of RNA polymerase II transcription by suppressing transient pausing by the polymerase at multiple sites along the DNA. Specifically required for stimulating the elongation step of RNA polymerase II- and III-dependent snRNA gene transcription. ELL also plays an early role before its…	EB38771	OG0001677	FBgn0014037	Su(Tpl)	ENSG00000118985,ENSG00000105656	ELL2,ELL	PF10390	ELL	Family	6.77445e-19	0.299535	0.293	0.058	1.35611e-14	Photoreceptor_r2b
Elob	Elongin-B	Transcription elongation factor B polypeptide 2	The elongin BC complex seems to be involved as an adapter protein in the proteasomal degradation of target proteins via different E3 ubiquitin ligase complexes, including the von Hippel-Lindau ubiquitination complex CBC(VHL). By binding to BC-box motifs it seems to link target recruitment subunits, like VHL and members of the SOCS box family, to Cullin/RBX1 modules that activate E2 ubiquitination…	EB40714	OG0006556	FBgn0023212	EloB	ENSG00000103363	ELOB	PF00240	ubiquitin	Domain	4.93025e-10	0.293663	0.28	0.086	9.86938e-06	Photoreceptor_r2b
Emal1	Echinoderm microtubule-associated protein-like 1	-	Modulates the assembly and organization of the microtubule cytoskeleton, and probably plays a role in regulating the orientation of the mitotic spindle and the orientation of the plane of cell division. Required for normal proliferation of neuronal progenitor cells in the developing brain and for normal brain development. Does not affect neuron migration per se. {ECO:0000269|PubMed:24859200}.	EB03739	OG0000687	FBgn0259099	DCX-EMAP	ENSG00000143924,ENSG00000149499,ENSG00000125746,ENSG00000066629	EML4,EML3,EML2,EML1	PF03451	HELP	Family	0	3.05046	0.884	0.125	0	Pigmented2
Ena-1	Protein enabled	-	Functions, together with Abl, trio and fra, in a complex signaling network that regulates axon guidance at the CNS midline.	EB03522	OG0001996	FBgn0000578	ena	ENSG00000125753,ENSG00000196405,ENSG00000154380	VASP,EVL,ENAH	PF00568	WH1	Domain	8.95038e-115	0.485983	0.396	0.134	1.79169e-110	Circulating_Blood
Ena-1	Protein enabled	-	Functions, together with Abl, trio and fra, in a complex signaling network that regulates axon guidance at the CNS midline.	EB03522	OG0001996	FBgn0000578	ena	ENSG00000125753,ENSG00000196405,ENSG00000154380	VASP,EVL,ENAH	PF00568	WH1	Domain	1.52286e-133	0.597362	0.393	0.133	3.04845e-129	Endothelial
Eno	-	-	-	EB35195	OG0001395	FBgn0000579	Eno	ENSG00000074800,ENSG00000111674,ENSG00000108515	ENO1,ENO2,ENO3	PF03952	Enolase_N	Domain	1.57548e-249	0.387697	0.464	0.17	3.15381e-245	Blood2
Eno	-	-	-	EB35195	OG0001395	FBgn0000579	Eno	ENSG00000074800,ENSG00000111674,ENSG00000108515	ENO1,ENO2,ENO3	PF03952	Enolase_N	Domain	0	0.663179	0.629	0.186	0	Blood1
Epn2	Epsin-2	EPS-15-interacting protein 2	Plays a role in the formation of clathrin-coated invaginations and endocytosis. {ECO:0000269|PubMed:10567358}.	EB26095	OG0001142	FBgn0028582	lqf	ENSG00000049283,ENSG00000063245,ENSG00000072134	EPN3,EPN1,EPN2	PF01417	ENTH	Domain	7.76735e-36	0.503009	0.354	0.051	1.55487e-31	Photoreceptor_r2b
Eri2-1	-	-	-	EB38151	OG0005737	FBgn0265192	Snp	ENSG00000196678	ERI2	PF00929	RNase_T	Family	2.40365e-34	0.819649	0.368	0.079	4.81163e-30	Pigmented_Tyro1+
Eri2-1	-	-	-	EB38151	OG0005737	FBgn0265192	Snp	ENSG00000196678	ERI2	PF00929	RNase_T	Family	0	1.41862	0.507	0.062	0	Photoreceptor_r1
Eri2-1	-	-	-	EB38151	OG0005737	FBgn0265192	Snp	ENSG00000196678	ERI2	PF00929	RNase_T	Family	2.04962e-12	0.721647	0.293	0.081	4.10293e-08	Photoreceptor_r2b
Etif1	Eukaryotic translation initiation factor eIF1 {ECO:0000305}	Protein translation factor SUI1 homolog	Probably involved in translation.	EB49992	OG0003146	FBgn0035423	eIF1	ENSG00000173812,ENSG00000114784	EIF1,EIF1B	PF01253	SUI1	Domain	0	1.00011	0.826	0.262	0	Blood1
Etif1	Eukaryotic translation initiation factor eIF1 {ECO:0000305}	Protein translation factor SUI1 homolog	Probably involved in translation.	EB49992	OG0003146	FBgn0035423	eIF1	ENSG00000173812,ENSG00000114784	EIF1,EIF1B	PF01253	SUI1	Domain	2.55445e-82	0.510893	0.555	0.298	5.11351e-78	Endothelial
Ets1a	-	-	-	EB46862	OG0002361	FBgn0003118	pnt	ENSG00000134954,ENSG00000157557	ETS1,ETS2	PF02198	SAM_PNT	Domain	0	0.557591	0.271	0.009	0	White_Body
Etv6	Transcription factor ETV6	ETS-related protein Tel1	Transcriptional repressor; binds to the DNA sequence 5'- CCGGAAGT-3'. Plays a role in hematopoiesis and malignant transformation. {ECO:0000269|PubMed:25581430}.	EB53209	OG0000323	FBgn0005658,FBgn0000097,FBgn0005660	Ets65A,aop,Ets21C	ENSG00000158711,ENSG00000163497,ENSG00000139083,ENSG00000151702,ENSG00000157554,ENSG00000010030,ENSG00000126767,ENSG00000111145	ELK4,FEV,ETV6,FLI1,ERG,ETV7,ELK1,ELK3	PF00178	Ets	Domain	0	0.491311	0.267	0.026	0	Endothelial
Exo1	Exonuclease 1	Protein tosca	5'->3' double-stranded DNA exonuclease which may also contain a cryptic 3'->5' double-stranded DNA exonuclease activity. Also exhibits endonuclease activity against 5'-overhanging flap structures similar to those generated by displacement synthesis when DNA polymerase encounters the 5'-end of a downstream Okazaki fragment.	EB32282	OG0004439	FBgn0015553	tos	ENSG00000174371	EXO1	PF00752	XPG_N	Family	6.9194e-270	0.353104	0.262	0.021	1.38512e-265	Photoreceptor_r1
Ezri	Ezrin	p81	Probably involved in connections of major cytoskeletal structures to the plasma membrane. In epithelial cells, required for the formation of microvilli and membrane ruffles on the apical pole.	EB16969	OG0000635	FBgn0011661,FBgn0086384	Moe,Mer	ENSG00000147065,ENSG00000186575,ENSG00000092820,ENSG00000137710	MSN,NF2,EZR,RDX	PF09379	FERM_N	Domain	3.29959e-109	0.532497	0.439	0.18	6.60511e-105	Endothelial
Ezri	Ezrin	p81	Probably involved in connections of major cytoskeletal structures to the plasma membrane. In epithelial cells, required for the formation of microvilli and membrane ruffles on the apical pole.	EB16969	OG0000635	FBgn0011661,FBgn0086384	Moe,Mer	ENSG00000147065,ENSG00000186575,ENSG00000092820,ENSG00000137710	MSN,NF2,EZR,RDX	PF09379	FERM_N	Domain	7.65119e-81	0.396755	0.426	0.183	1.53162e-76	Circulating_Blood
F102b	-	-	-	EB54458	OG0003421	FBgn0032938	CG8671	ENSG00000167106,ENSG00000162636	FAM102A,FAM102B	PF10358	NT-C2	Domain	2.6889e-76	0.883378	0.366	0.027	5.38264e-72	Photoreceptor_r2b
F177a-1	-	-	-	EB47463	OG0003181	FBgn0029937	CG8300	ENSG00000197520,ENSG00000151327	FAM177B,FAM177A1	PF14774	FAM177	Family	0	0.357797	0.259	0.016	0	Photoreceptor_r1
F177a-2	-	-	-	EB51284	OG0003181	FBgn0029937	CG8300	ENSG00000197520,ENSG00000151327	FAM177B,FAM177A1	PF14774	FAM177	Family	2.27265e-70	0.367198	0.294	0.029	4.54939e-66	Pigmented_Tyro1+
Fabp1-2	Fatty acid-binding protein homolog 1	Lipid-binding protein 1	May play a role in sequestering potentially toxic fatty acids and their peroxidation products, or it may be involved in the maintenance of the impermeable lipid layer of the eggshell.	EB39815	OG0000181	FBgn0037913	fabp	ENSG00000121769,ENSG00000163586,ENSG00000164687,ENSG00000164434,ENSG00000197416,ENSG00000114115,ENSG00000170323,ENSG00000147588,ENSG00000114113,ENSG00000143320,ENSG00000205186,ENSG00000162444,ENSG00000139194,ENSG00000170231,ENSG00000166426	FABP3,FABP1,FABP5,FABP7,FABP12,RBP1,FABP4,PMP2,RBP2,CRABP2,FABP9,RBP7,RBP5,FABP6,CRABP1	PF00061	Lipocalin	Domain	0	1.44207	0.572	0.024	0	Endothelial
Fabp1-3	Fatty acid-binding protein homolog 1	Lipid-binding protein 1	May play a role in sequestering potentially toxic fatty acids and their peroxidation products, or it may be involved in the maintenance of the impermeable lipid layer of the eggshell.	EB40277	OG0000181	FBgn0037913	fabp	ENSG00000121769,ENSG00000163586,ENSG00000164687,ENSG00000164434,ENSG00000197416,ENSG00000114115,ENSG00000170323,ENSG00000147588,ENSG00000114113,ENSG00000143320,ENSG00000205186,ENSG00000162444,ENSG00000139194,ENSG00000170231,ENSG00000166426	FABP3,FABP1,FABP5,FABP7,FABP12,RBP1,FABP4,PMP2,RBP2,CRABP2,FABP9,RBP7,RBP5,FABP6,CRABP1	PF00061	Lipocalin	Domain	0	3.09248	0.791	0.177	0	Endothelial
Fad3d	-	-	-	EB16569	OG0008888	-	-			PF00487	FA_desaturase	Domain	1.56144e-05	0.259754	0.256	0.103	0.31257	Photoreceptor_r2b
Fad3d	-	-	-	EB16569	OG0008888	-	-			PF00487	FA_desaturase	Domain	0	1.39164	0.611	0.081	0	Photoreceptor_r1
Fad3d	-	-	-	EB16569	OG0008888	-	-			PF00487	FA_desaturase	Domain	0	0.821708	0.413	0.055	0	Photoreceptor_r2
Fat1-3	Omega-3 fatty acid desaturase fat-1	Fatty acid desaturase 1	Omega-3 fatty acid desaturase that acts on a range of substrates. Catalyzes the desaturation of linolenic acid (18:2n-6), dihomo-gamma-linoleic acid (DHGLA) (20:3n-6), and arachidonic acid (20:4n-6), to generate gamma linolenic acid (18:3n-3), eicosatetraenoic acid (20:4n-3) and eicosapentaenoic acid (20:5n-3) respectively.	EB27674	OG0000223	FBgn0001075,FBgn0000497,FBgn0261574	ft,,kug	ENSG00000282908,ENSG00000196159,ENSG00000165323,ENSG00000083857,ENSG00000197410,ENSG00000166341,ENSG00000284227,ENSG00000086570,ENSG00000107736	,FAT4,FAT3,FAT1,DCHS2,DCHS1,DCHS2,FAT2,CDH23	PF00028	Cadherin	Domain	2.33728e-251	0.356474	0.264	0.023	4.67877e-247	Photoreceptor_r1
Fat4-9	Protocadherin Fat 4	Fat-like cadherin protein FAT-J	Cadherins are calcium-dependent cell adhesion proteins. FAT4 plays a role in the maintenance of planar cell polarity as well as in inhibition of YAP1-mediated neuroprogenitor cell proliferation and differentiation (By similarity). {ECO:0000250}.	EB54314	OG0000551	FBgn0037963,FBgn0038247,FBgn0036715	Cad87A,Cad88C,Cad74A	ENSG00000148600	CDHR1	PF00028	Cadherin	Domain	0	0.794458	0.463	0.031	0	Photoreceptor_r1
Fbn2-1	Fibrillin-2	-	[Fibrillin-2] nm extracellular calcium-binding microfibrils, which occur either in association with elastin or in elastin-free bundles. Fibrillin-2- containing microfibrils regulate the early process of elastic fiber assembly. Regulates osteoblast maturation by controlling TGF-beta bioavailability and calibrating TGF-beta and BMP levels, respectively.	EB16157	OG0000428	FBgn0035798	frac	ENSG00000132561,ENSG00000166147,ENSG00000090006,ENSG00000142449,ENSG00000138829	MATN2,FBN1,LTBP4,FBN3,FBN2	PF00683	TB	Family	0	0.774938	0.28	0.001	0	Fibroblast
Feh1	Protein Fe65 homolog {ECO:0000312|WormBase:Y54F10AM.2a}	-	Modulates pharyngeal pumping activity, at least in part by regulating expression of the acetylcholinesterase genes ace-1 and ace-2 (PubMed:11896189, PubMed:15355315). {ECO:0000269|PubMed:11896189, ECO:0000269|PubMed:15355315}.	EB10724	OG0002643	-	-	ENSG00000113108,ENSG00000163697,ENSG00000166313	APBB3,APBB2,APBB1	PF00640	PID	Domain	5.01078e-10	0.575256	0.415	0.16	1.00306e-05	Photoreceptor_r2b
Feh1	Protein Fe65 homolog {ECO:0000312|WormBase:Y54F10AM.2a}	-	Modulates pharyngeal pumping activity, at least in part by regulating expression of the acetylcholinesterase genes ace-1 and ace-2 (PubMed:11896189, PubMed:15355315). {ECO:0000269|PubMed:11896189, ECO:0000269|PubMed:15355315}.	EB10724	OG0002643	-	-	ENSG00000113108,ENSG00000163697,ENSG00000166313	APBB3,APBB2,APBB1	PF00640	PID	Domain	0	1.6062	0.68	0.079	0	Photoreceptor_r2
Fez2	Fasciculation and elongation protein zeta-2	Zygin-2	Involved in axonal outgrowth and fasciculation.	EB02325	OG0004060	FBgn0040395	Unc-76	ENSG00000149557,ENSG00000171055	FEZ1,FEZ2	PF07763	FEZ	Family	1.12729e-110	0.305447	0.266	0.053	2.2566e-106	Photoreceptor_r1
Fez2	Fasciculation and elongation protein zeta-2	Zygin-2	Involved in axonal outgrowth and fasciculation.	EB02325	OG0004060	FBgn0040395	Unc-76	ENSG00000149557,ENSG00000171055	FEZ1,FEZ2	PF07763	FEZ	Family	2.04289e-62	0.815085	0.5	0.06	4.08945e-58	Photoreceptor_r2b
Fgd4-2	FYVE, RhoGEF and PH domain-containing protein 4	FGD1-related F-actin-binding protein	Activates CDC42, a member of the Ras-like family of Rho- and Rac proteins, by exchanging bound GDP for free GTP. Activates MAPK8 (By similarity). Plays a role in regulating the actin cytoskeleton and cell shape. Promotes the formation of lamellipodia. {ECO:0000250, ECO:0000269|PubMed:10871857, ECO:0000269|PubMed:11527409}.	EB51547	OG0001834	-	-	ENSG00000102302,ENSG00000146192,ENSG00000127084,ENSG00000139132	FGD1,FGD2,FGD3,FGD4	PF00621	RhoGEF	Domain	1.6061e-38	0.544852	0.305	0.036	3.21509e-34	Photoreceptor_r2b
Fgfr3-1	Fibroblast growth factor receptor 3	CD333	Tyrosine-protein kinase that acts as cell-surface receptor for fibroblast growth factors and plays an essential role in the regulation of cell proliferation, differentiation and apoptosis. Plays an essential role in the regulation of chondrocyte differentiation, proliferation and apoptosis, and is required for normal skeleton development. Regulates both osteogenesis and postnatal bone mineralizat…	EB11150	OG0000307	FBgn0010389,FBgn0022800,FBgn0005592	htl,Cad96Ca,	ENSG00000066468,ENSG00000077782,ENSG00000068078,ENSG00000160867	FGFR2,FGFR1,FGFR3,FGFR4	PF07679	I-set	Domain	1.312e-103	0.489219	0.324	0.024	2.62637e-99	Pigmented_Tyro1+
Fkbp2	Peptidyl-prolyl cis-trans isomerase FKBP2	Rotamase	PPIases accelerate the folding of proteins. It catalyzes the cis-trans isomerization of proline imidic peptide bonds in oligopeptides.	EB03291	OG0000384	FBgn0013954,FBgn0010470,FBgn0037930	Fkbp12,Fkbp14,CG14715	ENSG00000198225,ENSG00000088832,ENSG00000119782,ENSG00000079150,ENSG00000134285,ENSG00000173486,ENSG00000106080	FKBP1C,FKBP1A,FKBP1B,FKBP7,FKBP11,FKBP2,FKBP14	PF00254	FKBP_C	Domain	0	0.532835	0.458	0.093	0	Blood1
Flot1	Flotillin-1	-	May act as a scaffolding protein within caveolar membranes, functionally participating in formation of caveolae or caveolae-like vesicles.	EB50290	OG0000745	FBgn0024754,FBgn0264078	Flo1,Flo2	ENSG00000132589,ENSG00000137312,ENSG00000230143,ENSG00000224740,ENSG00000206480,ENSG00000236271,ENSG00000206379,ENSG00000232280	FLOT2,FLOT1,FLOT1,FLOT1,FLOT1,FLOT1,FLOT1,FLOT1	PF01145	Band_7	Family	7.38672e-142	0.346143	0.28	0.048	1.47867e-137	Photoreceptor_r1
Fnbp4	-	-	-	EB52931	OG0007200	-	-	ENSG00000109920	FNBP4				0	0.452788	0.347	0.034	0	Photoreceptor_r1
Fng	Fringe glycosyltransferase	O-fucosylpeptide 3-beta-N-acetylglucosaminyltransferase	Glycosyltransferase involved in the elongation of O-linked ligands to activate Notch signaling. Possesses fucose-specific beta- 1,3-N-acetylglucosaminyltransferase activity; extends the O-linked fucose on the Notch EGF repeats. Boundary-specific cell-signaling molecule that is responsible for dorsal-ventral cell interactions during wing development. {ECO:0000269|PubMed:10899003, ECO:0000269|PubMe…	EB18994	OG0002789	FBgn0011591	fng	ENSG00000106003,ENSG00000169733,ENSG00000100060	LFNG,RFNG,MFNG	PF02434	Fringe	Family	2.73283e-136	0.561628	0.265	0.012	5.47057e-132	Pigmented_Tyro1+
Fri1	-	-	-	EB20184	OG0000466	FBgn0030449,FBgn0015222	Fer3HCH,Fer1HCH	ENSG00000087086,ENSG00000132446,ENSG00000181867,ENSG00000167996	FTL,FTHL17,FTMT,FTH1	PF00210	Ferritin	Domain	0	0.444568	0.262	0.013	0	Blood2
Fris-3	-	-	-	EB41481	OG0014928	-	-			PF00210	Ferritin	Domain	4.18701e-289	1.10893	0.701	0.224	8.38157e-285	Circulating_Blood
Fris-3	-	-	-	EB41481	OG0014928	-	-			PF00210	Ferritin	Domain	0	1.70957	0.735	0.219	0	Endothelial
Fris-3	-	-	-	EB41481	OG0014928	-	-			PF00210	Ferritin	Domain	2.04112e-52	0.254858	0.451	0.242	4.08591e-48	Fibroblast
Fris-7	-	-	-	EB54195	OG0000466	FBgn0030449,FBgn0015222	Fer3HCH,Fer1HCH	ENSG00000087086,ENSG00000132446,ENSG00000181867,ENSG00000167996	FTL,FTHL17,FTMT,FTH1	PF00210	Ferritin	Domain	0	2.23884	0.931	0.522	0	Endothelial
Frl	Formin-like protein {ECO:0000305}	Formin related in leukocytes {ECO:0000303|PubMed:26801180}	Together with Cdc42, involved in establishment of planar cell polarity in the developing compound eye by contributing to ommatidial rotation. Together with DAAM and Cdc42, has a role in neuronal development of mushroom bodies. {ECO:0000269|PubMed:26801180}.	EB46038	OG0001900	FBgn0267795	Frl	ENSG00000157827,ENSG00000184922,ENSG00000161791	FMNL2,FMNL1,FMNL3	PF06371	Drf_GBD	Family	1.14358e-81	0.281537	0.31	0.143	2.28922e-77	Photoreceptor_r2
Frl	Formin-like protein {ECO:0000305}	Formin related in leukocytes {ECO:0000303|PubMed:26801180}	Together with Cdc42, involved in establishment of planar cell polarity in the developing compound eye by contributing to ommatidial rotation. Together with DAAM and Cdc42, has a role in neuronal development of mushroom bodies. {ECO:0000269|PubMed:26801180}.	EB46038	OG0001900	FBgn0267795	Frl	ENSG00000157827,ENSG00000184922,ENSG00000161791	FMNL2,FMNL1,FMNL3	PF06371	Drf_GBD	Family	1.26731e-124	0.672725	0.405	0.147	2.53691e-120	Endothelial
Fstl5	-	-	-	EB49507	OG0005045	-	-	ENSG00000168843,ENSG00000053108	FSTL5,FSTL4	PF07648	Kazal_2	Domain	4.15676e-169	0.70254	0.439	0.017	8.321e-165	Photoreceptor_r2b
Fuco-2	Tissue alpha-L-fucosidase {ECO:0000305}	Alpha-L-fucoside fucohydrolase 1	Alpha-L-fucosidase is responsible for hydrolyzing the alpha- 1,6-linked fucose joined to the reducing-end N-acetylglucosamine of the carbohydrate moieties of glycoproteins. {ECO:0000269|PubMed:9741689}.	EB51538	OG0000567	FBgn0036169		ENSG00000179163,ENSG00000001036	FUCA1,FUCA2	PF01120	Alpha_L_fucos	Domain	5.47427e-261	0.368953	0.277	0.025	1.09584e-256	Photoreceptor_r1
Futsc	Microtubule-associated protein futsch	MAP1B homolog	During embryogenesis, necessary for dendritic and axonal organization and growth at the neuromuscular junction through the regulation of the synaptic microtubule cytoskeleton (PubMed:10839355, PubMed:10839356, PubMed:11733059). Microtubule hairpin loops are found within a small subset of synaptic boutons at the neuromuscular synapse, these loops are stabilized by Futsch (PubMed:10839355, PubMed:1…	EB18397	OG0001717	FBgn0259108	futsch	ENSG00000131711,ENSG00000166963,ENSG00000130479	MAP1B,MAP1A,MAP1S				4.49588e-11	0.708807	0.451	0.188	8.99986e-07	Photoreceptor_r2b
Futsc	Microtubule-associated protein futsch	MAP1B homolog	During embryogenesis, necessary for dendritic and axonal organization and growth at the neuromuscular junction through the regulation of the synaptic microtubule cytoskeleton (PubMed:10839355, PubMed:10839356, PubMed:11733059). Microtubule hairpin loops are found within a small subset of synaptic boutons at the neuromuscular synapse, these loops are stabilized by Futsch (PubMed:10839355, PubMed:1…	EB18397	OG0001717	FBgn0259108	futsch	ENSG00000131711,ENSG00000166963,ENSG00000130479	MAP1B,MAP1A,MAP1S				1.72261e-85	0.78782	0.528	0.179	3.44832e-81	Lentigenic_associated
Futsc	Microtubule-associated protein futsch	MAP1B homolog	During embryogenesis, necessary for dendritic and axonal organization and growth at the neuromuscular junction through the regulation of the synaptic microtubule cytoskeleton (PubMed:10839355, PubMed:10839356, PubMed:11733059). Microtubule hairpin loops are found within a small subset of synaptic boutons at the neuromuscular synapse, these loops are stabilized by Futsch (PubMed:10839355, PubMed:1…	EB18397	OG0001717	FBgn0259108	futsch	ENSG00000131711,ENSG00000166963,ENSG00000130479	MAP1B,MAP1A,MAP1S				8.1906e-89	0.461707	0.407	0.173	1.63959e-84	Endothelial
Fyn	Tyrosine-protein kinase Fyn	p59-Fyn	Non-receptor tyrosine-protein kinase that plays a role in many biological processes including regulation of cell growth and survival, cell adhesion, integrin-mediated signaling, cytoskeletal remodeling, cell motility, immune response and axon guidance. Inactive FYN is phosphorylated on its C-terminal tail within the catalytic domain. Following activation by PKA, the protein subsequently associate…	EB14755	OG0000209	FBgn0262733,FBgn0003502,FBgn0264959	Src64B,Btk29A,Src42A	ENSG00000000938,ENSG00000197122,ENSG00000010671,ENSG00000254087,ENSG00000010810,ENSG00000176105,ENSG00000101336,ENSG00000074966,ENSG00000102010,ENSG00000113263,ENSG00000135605,ENSG00000182866,ENSG00000101213,ENSG00000111816,ENSG00000136573,ENSG00000125508	FGR,SRC,BTK,LYN,FYN,YES1,HCK,TXK,BMX,ITK,TEC,LCK,PTK6,FRK,BLK,SRMS	PF00018	SH3_1	Domain	1.60181e-281	0.366625	0.255	0.026	3.20651e-277	Circulating_Blood
Fzd1	Frizzled-1	FzE1	(Microbial infection) Acts as a receptor for C.difficile toxin TcdB in the colonic epithelium. {ECO:0000269|PubMed:27680706}.	EB50075	OG0000391	FBgn0001085,FBgn0027342,FBgn0016797	fz,fz4,fz2	ENSG00000111432,ENSG00000174804,ENSG00000177283,ENSG00000180340,ENSG00000163251,ENSG00000188763,ENSG00000155760,ENSG00000157240	FZD10,FZD4,FZD8,FZD2,FZD5,FZD9,FZD7,FZD1	PF01392	Fz	Domain	0	1.11301	0.527	0.053	0	Endothelial
Fzd1	Frizzled-1	FzE1	(Microbial infection) Acts as a receptor for C.difficile toxin TcdB in the colonic epithelium. {ECO:0000269|PubMed:27680706}.	EB50075	OG0000391	FBgn0001085,FBgn0027342,FBgn0016797	fz,fz4,fz2	ENSG00000111432,ENSG00000174804,ENSG00000177283,ENSG00000180340,ENSG00000163251,ENSG00000188763,ENSG00000155760,ENSG00000157240	FZD10,FZD4,FZD8,FZD2,FZD5,FZD9,FZD7,FZD1	PF01392	Fz	Domain	4.29244e-196	0.458453	0.343	0.068	8.5926e-192	Circulating_Blood
Fzd7	Frizzled-7	-	Receptor for Wnt proteins. Most frizzled receptors are coupled to the beta-catenin canonical signaling pathway, which leads to the activation of disheveled proteins, inhibition of GSK-3 kinase, nuclear accumulation of beta-catenin and activation of Wnt target genes. A second signaling pathway involving PKC and calcium fluxes has been seen for some family members, but it is not yet clear if it rep…	EB28475	OG0009317	-	-			PF01392	Fz	Domain	0	0.464209	0.255	0.004	0	Fibroblast
G3bp2	Ras GTPase-activating protein-binding protein 2	GAP SH3 domain-binding protein 2	Scaffold protein that plays an essential role in cytoplasmic stress granule formation which acts as a platform for antiviral signaling. {ECO:0000250|UniProtKB:Q9UN86}.	EB20887	OG0002930	FBgn0015778	rin	ENSG00000145907,ENSG00000138757	G3BP1,G3BP2	PF02136	NTF2	Domain	3.2121e-59	0.312343	0.348	0.112	6.42999e-55	White_Body
G3bp2	Ras GTPase-activating protein-binding protein 2	GAP SH3 domain-binding protein 2	Scaffold protein that plays an essential role in cytoplasmic stress granule formation which acts as a platform for antiviral signaling. {ECO:0000250|UniProtKB:Q9UN86}.	EB20887	OG0002930	FBgn0015778	rin	ENSG00000145907,ENSG00000138757	G3BP1,G3BP2	PF02136	NTF2	Domain	7.89635e-12	0.50187	0.354	0.119	1.58069e-07	Photoreceptor_r2b
Gas2	Growth arrest-specific protein 2	-	May play a role in apoptosis by acting as a cell death substrate for caspases. Is cleaved during apoptosis and the cleaved form induces dramatic rearrangements of the actin cytoskeleton and potent changes in the shape of the affected cells. May be involved in the membrane ruffling process (By similarity). {ECO:0000250}.	EB29318	OG0001071	FBgn0029881	pigs	ENSG00000148935,ENSG00000185340,ENSG00000270765,ENSG00000139354	GAS2,GAS2L1,GAS2L2,GAS2L3	PF00307	CH	Domain	2.95978e-251	0.634465	0.508	0.091	5.92488e-247	Photoreceptor_r1
Gas2	Growth arrest-specific protein 2	-	May play a role in apoptosis by acting as a cell death substrate for caspases. Is cleaved during apoptosis and the cleaved form induces dramatic rearrangements of the actin cytoskeleton and potent changes in the shape of the affected cells. May be involved in the membrane ruffling process (By similarity). {ECO:0000250}.	EB29318	OG0001071	FBgn0029881	pigs	ENSG00000148935,ENSG00000185340,ENSG00000270765,ENSG00000139354	GAS2,GAS2L1,GAS2L2,GAS2L3	PF00307	CH	Domain	0	0.574194	0.414	0.062	0	Photoreceptor_r2
Gbb	-	-	-	EB13134	OG0001483	FBgn0001105,FBgn0004623	Gbeta13F,Gbeta76C	ENSG00000172354,ENSG00000078369,ENSG00000114450,ENSG00000111664	GNB2,GNB1,GNB4,GNB3	PF00400	WD40	Repeat	0	2.02839	0.872	0.381	0	Photoreceptor_r2
Gbb	-	-	-	EB13134	OG0001483	FBgn0001105,FBgn0004623	Gbeta13F,Gbeta76C	ENSG00000172354,ENSG00000078369,ENSG00000114450,ENSG00000111664	GNB2,GNB1,GNB4,GNB3	PF00400	WD40	Repeat	1.24025e-162	1.53046	0.84	0.429	2.48273e-158	Photoreceptor_r1
Gbg	Guanine nucleotide-binding protein subunit gamma	-	Guanine nucleotide-binding proteins (G proteins) are involved as a modulator or transducer in various transmembrane signaling systems. The beta and gamma chains are required for the GTPase activity, for replacement of GDP by GTP, and for G protein-effector interaction.	EB04406	OG0013993	-	-						2.33962e-118	0.533979	0.703	0.268	4.68346e-114	Photoreceptor_r1
Gbg	Guanine nucleotide-binding protein subunit gamma	-	Guanine nucleotide-binding proteins (G proteins) are involved as a modulator or transducer in various transmembrane signaling systems. The beta and gamma chains are required for the GTPase activity, for replacement of GDP by GTP, and for G protein-effector interaction.	EB04406	OG0013993	-	-						6.18338e-12	0.710705	0.646	0.285	1.23779e-07	Photoreceptor_r2b
Gbg	Guanine nucleotide-binding protein subunit gamma	-	Guanine nucleotide-binding proteins (G proteins) are involved as a modulator or transducer in various transmembrane signaling systems. The beta and gamma chains are required for the GTPase activity, for replacement of GDP by GTP, and for G protein-effector interaction.	EB04406	OG0013993	-	-						0	1.84609	0.853	0.198	0	Photoreceptor_r2
Gbg	Guanine nucleotide-binding protein subunit gamma	-	Guanine nucleotide-binding proteins (G proteins) are involved as a modulator or transducer in various transmembrane signaling systems. The beta and gamma chains are required for the GTPase activity, for replacement of GDP by GTP, and for G protein-effector interaction.	EB04406	OG0013993	-	-						6.0625e-15	0.342587	0.454	0.282	1.21359e-10	Pigmented2
Gblp	Guanine nucleotide-binding protein subunit beta-like protein	Receptor of activated protein kinase C homolog	Involved in the recruitment, assembly and/or regulation of a variety of signaling molecules. Interacts with a wide variety of proteins and plays a role in many cellular processes (By similarity).	EB29568	OG0006147	FBgn0020618	Rack1	ENSG00000204628	RACK1	PF00400	WD40	Repeat	2.00834e-43	0.350995	0.453	0.201	4.02029e-39	White_Body
Gbrap	Gamma-aminobutyric acid receptor-associated protein	MM46	Ubiquitin-like modifier that plays a role in intracellular transport of GABA(A) receptors and its interaction with the cytoskeleton (PubMed:9892355). Involved in autophagy: while LC3s are involved in elongation of the phagophore membrane, the GABARAP/GATE-16 subfamily is essential for a later stage in autophagosome maturation (PubMed:15169837, PubMed:20562859, PubMed:22948227). Through its intera…	EB34791	OG0001348	FBgn0038539,FBgn0052672	Atg8b,Atg8a	ENSG00000139112,ENSG00000170296,ENSG00000034713	GABARAPL1,GABARAP,GABARAPL2	PF02991	Atg8	Domain	6.46614e-196	0.468918	0.353	0.078	1.29439e-191	Endothelial
Gde-2	Glycogen debranching enzyme	Glycogen debrancher	Multifunctional enzyme acting as 1,4-alpha-D-glucan alpha-D-glucan 4-alpha-D-glycosyltransferase and amylo-1,6-glucosidase in glycogen degradation.	EB35973	OG0003683	FBgn0034618	CG9485	ENSG00000162688	AGL	PF14702	hGDE_central	Domain	1.97314e-145	1.71924	0.342	0.054	3.94983e-141	Lentigenic_associated
Gdia-3	Rab GDP dissociation inhibitor alpha	Guanosine diphosphate dissociation inhibitor 1	Regulates the GDP/GTP exchange reaction of most Rab proteins by inhibiting the dissociation of GDP from them, and the subsequent binding of GTP to them. Promotes the dissociation of GDP-bound Rab proteins from the membrane and inhibits their activation. Promotes the dissociation of RAB1A, RAB3A, RAB5A and RAB10 from membranes.	EB24552	OG0003204	FBgn0004868	Gdi	ENSG00000057608,ENSG00000203879	GDI2,GDI1	PF00996	GDI	Family	2.31633e-60	0.313989	0.301	0.127	4.63683e-56	Endothelial
Gdia-3	Rab GDP dissociation inhibitor alpha	Guanosine diphosphate dissociation inhibitor 1	Regulates the GDP/GTP exchange reaction of most Rab proteins by inhibiting the dissociation of GDP from them, and the subsequent binding of GTP to them. Promotes the dissociation of GDP-bound Rab proteins from the membrane and inhibits their activation. Promotes the dissociation of RAB1A, RAB3A, RAB5A and RAB10 from membranes.	EB24552	OG0003204	FBgn0004868	Gdi	ENSG00000057608,ENSG00000203879	GDI2,GDI1	PF00996	GDI	Family	7.91418e-14	0.543781	0.415	0.138	1.58426e-09	Photoreceptor_r2b
Gdir1	Rho GDP-dissociation inhibitor 1	Rho-GDI alpha	Controls Rho proteins homeostasis. Regulates the GDP/GTP exchange reaction of the Rho proteins by inhibiting the dissociation of GDP from them, and the subsequent binding of GTP to them. Retains Rho proteins such as CDC42, RAC1 and RHOA in an inactive cytosolic pool, regulating their stability and protecting them from degradation.	EB51068	OG0003238	FBgn0036921	RhoGDI	ENSG00000111348,ENSG00000242173,ENSG00000141522	ARHGDIB,ARHGDIG,ARHGDIA	PF02115	Rho_GDI	Domain	3.17828e-43	0.462198	0.384	0.223	6.36228e-39	Endothelial
Gdir1	Rho GDP-dissociation inhibitor 1	Rho-GDI alpha	Controls Rho proteins homeostasis. Regulates the GDP/GTP exchange reaction of the Rho proteins by inhibiting the dissociation of GDP from them, and the subsequent binding of GTP to them. Retains Rho proteins such as CDC42, RAC1 and RHOA in an inactive cytosolic pool, regulating their stability and protecting them from degradation.	EB51068	OG0003238	FBgn0036921	RhoGDI	ENSG00000111348,ENSG00000242173,ENSG00000141522	ARHGDIB,ARHGDIG,ARHGDIA	PF02115	Rho_GDI	Domain	9.37943e-57	0.371006	0.439	0.219	1.87758e-52	Circulating_Blood
Gdir1	Rho GDP-dissociation inhibitor 1	Rho-GDI alpha	Controls Rho proteins homeostasis. Regulates the GDP/GTP exchange reaction of the Rho proteins by inhibiting the dissociation of GDP from them, and the subsequent binding of GTP to them. Retains Rho proteins such as CDC42, RAC1 and RHOA in an inactive cytosolic pool, regulating their stability and protecting them from degradation.	EB51068	OG0003238	FBgn0036921	RhoGDI	ENSG00000111348,ENSG00000242173,ENSG00000141522	ARHGDIB,ARHGDIG,ARHGDIA	PF02115	Rho_GDI	Domain	0	0.700782	0.601	0.142	0	Blood2
Gels1	Gelsolin-like protein 1 {ECO:0000303|PubMed:18640981}	-	Calcium-regulated, actin-modulating protein that binds to the plus (or barbed) ends of actin monomers or filaments, preventing monomer exchange (end-blocking or capping) (PubMed:18640981, PubMed:20392036). Binds actin but does not nucleate actin polymerization, albeit slows down elongation by blocking the barbed ends (PubMed:18640981, PubMed:20392036). By promoting actin depolymerization, require…	EB23948	OG0000331	FBgn0010225,FBgn0003187	Gel,qua	ENSG00000042493,ENSG00000135407,ENSG00000136059,ENSG00000006747,ENSG00000148180,ENSG00000127831	CAPG,AVIL,VILL,SCIN,GSN,VIL1	PF00626	Gelsolin	Domain	4.00706e-58	0.47107	0.364	0.183	8.02133e-54	Endothelial
Gels1	Gelsolin-like protein 1 {ECO:0000303|PubMed:18640981}	-	Calcium-regulated, actin-modulating protein that binds to the plus (or barbed) ends of actin monomers or filaments, preventing monomer exchange (end-blocking or capping) (PubMed:18640981, PubMed:20392036). Binds actin but does not nucleate actin polymerization, albeit slows down elongation by blocking the barbed ends (PubMed:18640981, PubMed:20392036). By promoting actin depolymerization, require…	EB23948	OG0000331	FBgn0010225,FBgn0003187	Gel,qua	ENSG00000042493,ENSG00000135407,ENSG00000136059,ENSG00000006747,ENSG00000148180,ENSG00000127831	CAPG,AVIL,VILL,SCIN,GSN,VIL1	PF00626	Gelsolin	Domain	3.2859e-199	0.379456	0.393	0.147	6.57772e-195	Blood2
Gels1	Gelsolin-like protein 1 {ECO:0000303|PubMed:18640981}	-	Calcium-regulated, actin-modulating protein that binds to the plus (or barbed) ends of actin monomers or filaments, preventing monomer exchange (end-blocking or capping) (PubMed:18640981, PubMed:20392036). Binds actin but does not nucleate actin polymerization, albeit slows down elongation by blocking the barbed ends (PubMed:18640981, PubMed:20392036). By promoting actin depolymerization, require…	EB23948	OG0000331	FBgn0010225,FBgn0003187	Gel,qua	ENSG00000042493,ENSG00000135407,ENSG00000136059,ENSG00000006747,ENSG00000148180,ENSG00000127831	CAPG,AVIL,VILL,SCIN,GSN,VIL1	PF00626	Gelsolin	Domain	5.20666e-48	0.298825	0.37	0.184	1.04227e-43	Circulating_Blood
Gels2-1	-	-	-	EB15750	OG0000331	FBgn0010225,FBgn0003187	Gel,qua	ENSG00000042493,ENSG00000135407,ENSG00000136059,ENSG00000006747,ENSG00000148180,ENSG00000127831	CAPG,AVIL,VILL,SCIN,GSN,VIL1	PF00626	Gelsolin	Domain	0	0.522378	0.272	0.002	0	Pigmented_Tyro1+
Ggyf1	GRB10-interacting GYF protein 1	PERQ amino acid-rich with GYF domain-containing protein 1	May act cooperatively with GRB10 to regulate tyrosine kinase receptor signaling. May increase IGF1 receptor phosphorylation under IGF1 stimulation as well as phosphorylation of IRS1 and SHC1.	EB24597	OG0003084	FBgn0039936	Gyf	ENSG00000146830,ENSG00000204120	GIGYF1,GIGYF2				6.20388e-206	0.423513	0.331	0.047	1.24189e-201	Photoreceptor_r1
Gipc1	PDZ domain-containing protein GIPC1	Synectin	Inhibits endothelial cell migration (in vitro). May be involved in G protein-linked signaling (By similarity). {ECO:0000250}.	EB27340	OG0003040	FBgn0010504	kermit	ENSG00000123159,ENSG00000179855,ENSG00000137960	GIPC1,GIPC3,GIPC2				1.50959e-26	0.474467	0.366	0.067	3.02189e-22	Photoreceptor_r2b
Gipc1	PDZ domain-containing protein GIPC1	Synectin	Inhibits endothelial cell migration (in vitro). May be involved in G protein-linked signaling (By similarity). {ECO:0000250}.	EB27340	OG0003040	FBgn0010504	kermit	ENSG00000123159,ENSG00000179855,ENSG00000137960	GIPC1,GIPC3,GIPC2				5.41898e-45	0.589596	0.368	0.066	1.08477e-40	Pigmented_Tyro1+
Glmpb	-	-	-	EB39219	OG0008027	-	-	ENSG00000198715	GLMP	PF15065	NCU-G1	Family	0	0.974938	0.473	0.03	0	Endothelial
Glna-2	Glutamine synthetase {ECO:0000303|PubMed:2888076, ECO:0000303|PubMed:30158707}	Palmitoyltransferase GLUL {ECO:0000305}	Glutamine synthetase that catalyzes the ATP-dependent conversion of glutamate and ammonia to glutamine (PubMed:30158707, PubMed:16267323). Its role depends on tissue localization: in the brain, it regulates the levels of toxic ammonia and converts neurotoxic glutamate to harmless glutamine, whereas in the liver, it is one of the enzymes responsible for the removal of ammonia (By similarity).	EB26396	OG0001878	FBgn0001142,FBgn0001145	Gs1,Gs2	ENSG00000135821	GLUL	PF03951	Gln-synt_N	Domain	2.00674e-111	1.09924	0.616	0.215	4.0171e-107	Pigmented2
Glna-2	Glutamine synthetase {ECO:0000303|PubMed:2888076, ECO:0000303|PubMed:30158707}	Palmitoyltransferase GLUL {ECO:0000305}	Glutamine synthetase that catalyzes the ATP-dependent conversion of glutamate and ammonia to glutamine (PubMed:30158707, PubMed:16267323). Its role depends on tissue localization: in the brain, it regulates the levels of toxic ammonia and converts neurotoxic glutamate to harmless glutamine, whereas in the liver, it is one of the enzymes responsible for the removal of ammonia (By similarity).	EB26396	OG0001878	FBgn0001142,FBgn0001145	Gs1,Gs2	ENSG00000135821	GLUL	PF03951	Gln-synt_N	Domain	1.4551e-227	0.599827	0.499	0.185	2.91281e-223	Photoreceptor_r2
Glna-2	Glutamine synthetase {ECO:0000303|PubMed:2888076, ECO:0000303|PubMed:30158707}	Palmitoyltransferase GLUL {ECO:0000305}	Glutamine synthetase that catalyzes the ATP-dependent conversion of glutamate and ammonia to glutamine (PubMed:30158707, PubMed:16267323). Its role depends on tissue localization: in the brain, it regulates the levels of toxic ammonia and converts neurotoxic glutamate to harmless glutamine, whereas in the liver, it is one of the enzymes responsible for the removal of ammonia (By similarity).	EB26396	OG0001878	FBgn0001142,FBgn0001145	Gs1,Gs2	ENSG00000135821	GLUL	PF03951	Gln-synt_N	Domain	8.62951e-43	0.929258	0.706	0.223	1.72746e-38	Pigmented_Tyro1+
Glna-2	Glutamine synthetase {ECO:0000303|PubMed:2888076, ECO:0000303|PubMed:30158707}	Palmitoyltransferase GLUL {ECO:0000305}	Glutamine synthetase that catalyzes the ATP-dependent conversion of glutamate and ammonia to glutamine (PubMed:30158707, PubMed:16267323). Its role depends on tissue localization: in the brain, it regulates the levels of toxic ammonia and converts neurotoxic glutamate to harmless glutamine, whereas in the liver, it is one of the enzymes responsible for the removal of ammonia (By similarity).	EB26396	OG0001878	FBgn0001142,FBgn0001145	Gs1,Gs2	ENSG00000135821	GLUL	PF03951	Gln-synt_N	Domain	2.19144e-159	0.770298	0.544	0.203	4.38682e-155	Endothelial
Glt1-2	-	-	-	EB55126	OG0003149	FBgn0036663	CG9674			PF04898	Glu_syn_central	Domain	4.61229e-33	0.568117	0.268	0.032	9.23287e-29	Photoreceptor_r2b
Gmfb	Glia maturation factor beta	-	This protein causes differentiation of brain cells, stimulation of neural regeneration, and inhibition of proliferation of tumor cells. {ECO:0000250}.	EB03321	OG0006280	FBgn0028894	GMF	ENSG00000197045,ENSG00000130755	GMFB,GMFG	PF00241	Cofilin_ADF	Domain	5.98029e-289	0.475101	0.321	0.044	1.19713e-284	Endothelial
Gnaq-1	Guanine nucleotide-binding protein G(q) subunit alpha	Guanine nucleotide-binding protein alpha-q	Guanine nucleotide-binding proteins (G proteins) are involved as modulators or transducers in various transmembrane signaling systems. Regulates B-cell selection and survival and is required to prevent B-cell-dependent autoimmunity. Regulates chemotaxis of BM- derived neutrophils and dendritic cells (in vitro) (By similarity).	EB01415	OG0001547	FBgn0033756,FBgn0050054,FBgn0004435	CG17760,CG30054,Galphaq	ENSG00000088256,ENSG00000060558,ENSG00000156049,ENSG00000156052	GNA11,GNA15,GNA14,GNAQ	PF00503	G-alpha	Domain	1.20486e-210	1.4724	0.824	0.303	2.41189e-206	Photoreceptor_r1
Gnaq-1	Guanine nucleotide-binding protein G(q) subunit alpha	Guanine nucleotide-binding protein alpha-q	Guanine nucleotide-binding proteins (G proteins) are involved as modulators or transducers in various transmembrane signaling systems. Regulates B-cell selection and survival and is required to prevent B-cell-dependent autoimmunity. Regulates chemotaxis of BM- derived neutrophils and dendritic cells (in vitro) (By similarity).	EB01415	OG0001547	FBgn0033756,FBgn0050054,FBgn0004435	CG17760,CG30054,Galphaq	ENSG00000088256,ENSG00000060558,ENSG00000156049,ENSG00000156052	GNA11,GNA15,GNA14,GNAQ	PF00503	G-alpha	Domain	0	2.27937	0.888	0.237	0	Photoreceptor_r2
Gnas-2	G protein alpha s subunit	Guanine nucleotide-binding protein G(s) subunit alpha	Guanine nucleotide-binding proteins (G proteins) are involved as modulators or transducers in various transmembrane signaling systems. The G(s) protein is involved in hormonal regulation of adenylate cyclase: it activates the cyclase (By similarity).	EB10672	OG0001265	FBgn0010223,FBgn0001123	Galphaf,Galphas	ENSG00000087460,ENSG00000141404	GNAS,GNAL	PF00503	G-alpha	Domain	0	0.3476	0.25	0.01	0	Photoreceptor_r1
Goga7	Golgin subfamily A member 7	-	May be involved in protein transport from Golgi to cell surface. The ZDHHC9-GOLGA7 complex is a palmitoyltransferase specific for HRAS and NRAS (By similarity). {ECO:0000250}.	EB00873	OG0002936	FBgn0039427	CG5447	ENSG00000155265,ENSG00000147533	GOLGA7B,GOLGA7	PF10256	Erf4	Domain	5.47303e-29	0.360864	0.305	0.045	1.09559e-24	Photoreceptor_r2b
Gp107-1	Protein GPR107	-	Has been proposed to act as a receptor for neuronostatin, a peptide derived from the somatostatin/SST precursor (By similarity).	EB43421	OG0003144	FBgn0030109	CG12121	ENSG00000148358,ENSG00000125734	GPR107,GPR108	PF06814	Lung_7-TM_R	Family	2.48862e-142	0.328303	0.266	0.043	4.98173e-138	Photoreceptor_r1
Gpx1-2	Glutathione peroxidase 1 {ECO:0000305}	Selenium-dependent glutathione peroxidase 1	Protects the hemoglobin in erythrocytes from oxidative breakdown. In platelets, plays a crucial role of glutathione peroxidase in the arachidonic acid metabolism (PubMed:9195979).	EB33990	OG0000754	-	-	ENSG00000176153,ENSG00000257770,ENSG00000198704,ENSG00000211445,ENSG00000233276,ENSG00000224586	GPX2,GPX5,GPX6,GPX3,GPX1,GPX5	PF00255	GSHPx	Family	0	1.63433	0.485	0.047	0	White_Body
Gpx4-1	Phospholipid hydroperoxide glutathione peroxidase	Glutathione peroxidase 4 {ECO:0000303|PubMed:9705830}	Essential antioxidant peroxidase that directly reduces phospholipid hydroperoxide even if they are incorporated in membranes and lipoproteins (By similarity). Can also reduce fatty acid hydroperoxide, cholesterol hydroperoxide and thymine hydroperoxide (By similarity). Plays a key role in protecting cells from oxidative damage by preventing membrane lipid peroxidation (By similarity). Required to…	EB14256	OG0001031	FBgn0034415,FBgn0035438	CG15116,PHGPx	ENSG00000116157,ENSG00000167468,ENSG00000164294	GPX7,GPX4,GPX8	PF00255	GSHPx	Family	6.41903e-189	0.497929	0.363	0.083	1.28496e-184	Endothelial
Gpx4-1	Phospholipid hydroperoxide glutathione peroxidase	Glutathione peroxidase 4 {ECO:0000303|PubMed:9705830}	Essential antioxidant peroxidase that directly reduces phospholipid hydroperoxide even if they are incorporated in membranes and lipoproteins (By similarity). Can also reduce fatty acid hydroperoxide, cholesterol hydroperoxide and thymine hydroperoxide (By similarity). Plays a key role in protecting cells from oxidative damage by preventing membrane lipid peroxidation (By similarity). Required to…	EB14256	OG0001031	FBgn0034415,FBgn0035438	CG15116,PHGPx	ENSG00000116157,ENSG00000167468,ENSG00000164294	GPX7,GPX4,GPX8	PF00255	GSHPx	Family	9.59446e-187	0.346851	0.287	0.074	1.92062e-182	Photoreceptor_r2
Gpx4-1	Phospholipid hydroperoxide glutathione peroxidase	Glutathione peroxidase 4 {ECO:0000303|PubMed:9705830}	Essential antioxidant peroxidase that directly reduces phospholipid hydroperoxide even if they are incorporated in membranes and lipoproteins (By similarity). Can also reduce fatty acid hydroperoxide, cholesterol hydroperoxide and thymine hydroperoxide (By similarity). Plays a key role in protecting cells from oxidative damage by preventing membrane lipid peroxidation (By similarity). Required to…	EB14256	OG0001031	FBgn0034415,FBgn0035438	CG15116,PHGPx	ENSG00000116157,ENSG00000167468,ENSG00000164294	GPX7,GPX4,GPX8	PF00255	GSHPx	Family	2.52248e-110	0.465132	0.357	0.091	5.04951e-106	Photoreceptor_r1
Grhpr-3	Glyoxylate reductase/hydroxypyruvate reductase	-	Enzyme with hydroxy-pyruvate reductase, glyoxylate reductase and D-glycerate dehydrogenase enzymatic activities. Reduces hydroxypyruvate to D-glycerate, glyoxylate to glycolate oxidizes D- glycerate to hydroxypyruvate.	EB04407	OG0001026	FBgn0051674,FBgn0051673,FBgn0037370,FBgn0032889	CG31674,CG31673,CG1236,CG9331	ENSG00000137106	GRHPR	PF00389	2-Hacid_dh	Domain	6.37286e-249	0.497999	0.518	0.157	1.27572e-244	Blood1
Grm1	Metabotropic glutamate receptor 1	-	G-protein coupled receptor for glutamate. Ligand binding causes a conformation change that triggers signaling via guanine nucleotide-binding proteins (G proteins) and modulates the activity of down-stream effectors. Signaling activates a phosphatidylinositol- calcium second messenger system. May participate in the central action of glutamate in the CNS, such as long-term potentiation in the hippo…	EB26454	OG0000204	FBgn0050361,FBgn0019985	mtt,mGluR	ENSG00000168959,ENSG00000179603,ENSG00000198822,ENSG00000124493,ENSG00000152822,ENSG00000113262,ENSG00000164082,ENSG00000196277	GRM5,GRM8,GRM3,GRM4,GRM1,GRM6,GRM2,GRM7	PF01094	ANF_receptor	Family	0	0.621393	0.444	0.044	0	Photoreceptor_r1
Grm1	Metabotropic glutamate receptor 1	-	G-protein coupled receptor for glutamate. Ligand binding causes a conformation change that triggers signaling via guanine nucleotide-binding proteins (G proteins) and modulates the activity of down-stream effectors. Signaling activates a phosphatidylinositol- calcium second messenger system. May participate in the central action of glutamate in the CNS, such as long-term potentiation in the hippo…	EB26454	OG0000204	FBgn0050361,FBgn0019985	mtt,mGluR	ENSG00000168959,ENSG00000179603,ENSG00000198822,ENSG00000124493,ENSG00000152822,ENSG00000113262,ENSG00000164082,ENSG00000196277	GRM5,GRM8,GRM3,GRM4,GRM1,GRM6,GRM2,GRM7	PF01094	ANF_receptor	Family	0	0.395178	0.26	0.031	0	Photoreceptor_r2
Grn	Progranulin {ECO:0000303|PubMed:16862116}	Proepithelin {ECO:0000303|PubMed:12526812, ECO:0000303|PubMed:1618805}	[Granulin-7] leading to maintain its aspartic-type peptidase activity.	EB17367	OG0001300	-	-	ENSG00000030582	GRN	PF00396	Granulin	Family	0	0.438396	0.291	0.033	0	Endothelial
Gstul	-	-	-	EB52261	OG0008380	-	-			PF13409	GST_N_2	Domain	6.25317e-149	0.531621	0.4	0.116	1.25176e-144	Circulating_Blood
Gstul	-	-	-	EB52261	OG0008380	-	-			PF13409	GST_N_2	Domain	1.96626e-258	0.795333	0.464	0.109	3.93605e-254	Endothelial
Gvqw3-34	-	-	-	EB41346	OG0000015	-	-	ENSG00000179240	GVQW3	PF17906	HTH_48	Domain	0	1.42327	0.613	0.066	0	Photoreceptor_r2
Gvqw3-34	-	-	-	EB41346	OG0000015	-	-	ENSG00000179240	GVQW3	PF17906	HTH_48	Domain	1.41487e-35	0.510083	0.338	0.134	2.83228e-31	Pigmented2
H10-1	Histone H1.0	Histone H1(0)	Histones H1 are necessary for the condensation of nucleosome chains into higher-order structures. The histones H1.0 are found in cells that are in terminal stages of differentiation or that have low rates of cell division.	EB38796	OG0000115	FBgn0053837,FBgn0053834,FBgn0053858,FBgn0053831,FBgn0053843,FBgn0053855,FBgn0053852,FBgn0053807,FBgn0053804,FBgn0053801,FBgn0053825,FBgn0053840,FBgn0053846,FBgn0053822,FBgn0053861,FBgn0053849,FBgn0053828,FBgn0051617,FBgn0053819,FBgn0053864,FBgn0053810,FBgn0053813,FBgn0053816	His1:CG33837,His1:CG33834,His1:CG33858,His1:CG33831,His1:CG33843,His1:CG33855,His1:CG33852,His1:CG33807,His1:CG33804,His1:CG33801,His1:CG33825,His1:CG33840,His1:CG33846,His1:CG33822,His1:CG33861,His1:CG33849,His1:CG33828,His1:CG31617,His1:CG33819,His1:CG33864,His1:CG33810,His1:CG33813,His1:CG33816	ENSG00000168298,ENSG00000178804,ENSG00000124610,ENSG00000189060,ENSG00000187837,ENSG00000124575,ENSG00000184357,ENSG00000187475	H1-4,H1-8,H1-1,H1-0,H1-2,H1-3,H1-5,H1-6	PF00538	Linker_histone	Domain	1.03298e-114	0.720682	0.273	0.047	2.06781e-110	White_Body
H10b	-	-	-	EB39423	OG0000115	FBgn0053837,FBgn0053834,FBgn0053858,FBgn0053831,FBgn0053843,FBgn0053855,FBgn0053852,FBgn0053807,FBgn0053804,FBgn0053801,FBgn0053825,FBgn0053840,FBgn0053846,FBgn0053822,FBgn0053861,FBgn0053849,FBgn0053828,FBgn0051617,FBgn0053819,FBgn0053864,FBgn0053810,FBgn0053813,FBgn0053816	His1:CG33837,His1:CG33834,His1:CG33858,His1:CG33831,His1:CG33843,His1:CG33855,His1:CG33852,His1:CG33807,His1:CG33804,His1:CG33801,His1:CG33825,His1:CG33840,His1:CG33846,His1:CG33822,His1:CG33861,His1:CG33849,His1:CG33828,His1:CG31617,His1:CG33819,His1:CG33864,His1:CG33810,His1:CG33813,His1:CG33816	ENSG00000168298,ENSG00000178804,ENSG00000124610,ENSG00000189060,ENSG00000187837,ENSG00000124575,ENSG00000184357,ENSG00000187475	H1-4,H1-8,H1-1,H1-0,H1-2,H1-3,H1-5,H1-6	PF00538	Linker_histone	Domain	6.97736e-82	0.848605	0.324	0.086	1.39673e-77	White_Body
H1d-2	-	-	-	EB39341	OG0000115	FBgn0053837,FBgn0053834,FBgn0053858,FBgn0053831,FBgn0053843,FBgn0053855,FBgn0053852,FBgn0053807,FBgn0053804,FBgn0053801,FBgn0053825,FBgn0053840,FBgn0053846,FBgn0053822,FBgn0053861,FBgn0053849,FBgn0053828,FBgn0051617,FBgn0053819,FBgn0053864,FBgn0053810,FBgn0053813,FBgn0053816	His1:CG33837,His1:CG33834,His1:CG33858,His1:CG33831,His1:CG33843,His1:CG33855,His1:CG33852,His1:CG33807,His1:CG33804,His1:CG33801,His1:CG33825,His1:CG33840,His1:CG33846,His1:CG33822,His1:CG33861,His1:CG33849,His1:CG33828,His1:CG31617,His1:CG33819,His1:CG33864,His1:CG33810,His1:CG33813,His1:CG33816	ENSG00000168298,ENSG00000178804,ENSG00000124610,ENSG00000189060,ENSG00000187837,ENSG00000124575,ENSG00000184357,ENSG00000187475	H1-4,H1-8,H1-1,H1-0,H1-2,H1-3,H1-5,H1-6	PF00538	Linker_histone	Domain	5.92736e-62	0.727686	0.267	0.074	1.18654e-57	White_Body
H1d-3	-	-	-	EB55561	OG0000115	FBgn0053837,FBgn0053834,FBgn0053858,FBgn0053831,FBgn0053843,FBgn0053855,FBgn0053852,FBgn0053807,FBgn0053804,FBgn0053801,FBgn0053825,FBgn0053840,FBgn0053846,FBgn0053822,FBgn0053861,FBgn0053849,FBgn0053828,FBgn0051617,FBgn0053819,FBgn0053864,FBgn0053810,FBgn0053813,FBgn0053816	His1:CG33837,His1:CG33834,His1:CG33858,His1:CG33831,His1:CG33843,His1:CG33855,His1:CG33852,His1:CG33807,His1:CG33804,His1:CG33801,His1:CG33825,His1:CG33840,His1:CG33846,His1:CG33822,His1:CG33861,His1:CG33849,His1:CG33828,His1:CG31617,His1:CG33819,His1:CG33864,His1:CG33810,His1:CG33813,His1:CG33816	ENSG00000168298,ENSG00000178804,ENSG00000124610,ENSG00000189060,ENSG00000187837,ENSG00000124575,ENSG00000184357,ENSG00000187475	H1-4,H1-8,H1-1,H1-0,H1-2,H1-3,H1-5,H1-6	PF00538	Linker_histone	Domain	1.76812e-86	0.73812	0.299	0.071	3.53942e-82	White_Body
H2a-27	Histone H2A	-	Core component of nucleosome. Nucleosomes wrap and compact DNA into chromatin, limiting DNA accessibility to the cellular machineries which require DNA as a template. Histones thereby play a central role in transcription regulation, DNA repair, DNA replication and chromosomal stability. DNA accessibility is regulated via a complex set of post-translational modifications of histones, also called h…	EB44816	OG0000062	FBgn0053826,FBgn0053841,FBgn0053820,FBgn0053832,FBgn0053844,FBgn0053823,FBgn0053862,FBgn0053856,FBgn0053829,FBgn0053853,FBgn0053814,FBgn0053865,FBgn0053850,FBgn0053808,FBgn0053835,FBgn0053859,FBgn0053838,FBgn0051618,FBgn0053817,FBgn0053847	His2A:CG33826,His2A:CG33841,His2A:CG33820,His2A:CG33832,His2A:CG33844,His2A:CG33823,His2A:CG33862,His2A:CG33856,His2A:CG33829,His2A:CG33853,His2A:CG33814,His2A:CG33865,His2A:CG33850,His2A:CG33808,His2A:CG33835,His2A:CG33859,His2A:CG33838,His2A:CG31618,His2A:CG33817,His2A:CG33847	ENSG00000164508,ENSG00000188486,ENSG00000196866,ENSG00000275221,ENSG00000180573,ENSG00000203812,ENSG00000184260,ENSG00000274997,ENSG00000277745,ENSG00000274183,ENSG00000196747,ENSG00000196787,ENSG00000282988,ENSG00000277858,ENSG00000278463,ENSG00000272196,ENSG00000276903,ENSG00000277075,ENSG00000181218,ENSG00000184270,ENSG00000246705,ENSG00000276368,ENSG00000278677	H2AC1,H2AX,H2AC7,H2AC15,H2AC6,H2AC18,H2AC20,H2AC12,H2AB3,H2AB1,H2AC13,H2AC11,AL031777.2,H2AB2,H2AC4,H2AC19,H2AC16,H2AC8,H2AW,H2AC21,H2AJ,H2AC14,H2AC17	PF00125	Histone	Domain	2.48367e-09	0.331361	0.256	0.079	4.9718e-05	Photoreceptor_r2b
H2av	Histone H2A.V	H2A.Z variant histone 2 {ECO:0000312|MGI:MGI:1924855}	Variant histone H2A which replaces conventional H2A in a subset of nucleosomes. Nucleosomes wrap and compact DNA into chromatin, limiting DNA accessibility to the cellular machineries which require DNA as a template. Histones thereby play a central role in transcription regulation, DNA repair, DNA replication and chromosomal stability. DNA accessibility is regulated via a complex set of post- tra…	EB39179	OG0004855	FBgn0001197	His2Av	ENSG00000164032,ENSG00000105968	H2AZ1,H2AZ2	PF00125	Histone	Domain	1.1546e-268	0.982903	0.564	0.096	2.31127e-264	White_Body
H2b-6	Histone H2B	-	Core component of nucleosome. Nucleosomes wrap and compact DNA into chromatin, limiting DNA accessibility to the cellular machineries which require DNA as a template. Histones thereby play a central role in transcription regulation, DNA repair, DNA replication and chromosomal stability. DNA accessibility is regulated via a complex set of post-translational modifications of histones, also called h…	EB15439	OG0000060	FBgn0053878,FBgn0053910,FBgn0053872,FBgn0053870,FBgn0053876,FBgn0053874,FBgn0061209,FBgn0053886,FBgn0053884,FBgn0053882,FBgn0053880,FBgn0053888,FBgn0053868,FBgn0053906,FBgn0053904,FBgn0053902,FBgn0053900,FBgn0053908,FBgn0053890,FBgn0053892,FBgn0053894,FBgn0053896,FBgn0053898	His2B:CG33878,His2B:CG33910,His2B:CG33872,His2B:CG33870,His2B:CG33876,His2B:CG33874,His2B:CG17949,His2B:CG33886,His2B:CG33884,His2B:CG33882,His2B:CG33880,His2B:CG33888,His2B:CG33868,His2B:CG33906,His2B:CG33904,His2B:CG33902,His2B:CG33900,His2B:CG33908,His2B:CG33890,His2B:CG33892,His2B:CG33894,His2B:CG33896,His2B:CG33898	ENSG00000274641,ENSG00000273802,ENSG00000158373,ENSG00000274290,ENSG00000275713,ENSG00000273703,ENSG00000276410,ENSG00000233822,ENSG00000277224,ENSG00000180596,ENSG00000146047,ENSG00000184678,ENSG00000234289,ENSG00000124635,ENSG00000203814,ENSG00000197903,ENSG00000278588,ENSG00000274559,ENSG00000196890,ENSG00000185130	H2BC17,H2BC8,H2BC5,H2BC6,H2BC9,H2BC14,H2BC3,H2BC15,H2BC7,H2BC4,H2BC1,H2BC21,H2BS1,H2BC11,H2BC18,H2BC12,H2BC10,CU639417.1,H2BU1,H2BC13	PF00125	Histone	Domain	1.05216e-179	0.334515	0.318	0.08	2.10622e-175	Blood1
H33a-3	Histone H3.3A {ECO:0000303|PubMed:7557364}	H3.A {ECO:0000312|FlyBase:FBgn0014857}	Variant histone H3 which replaces conventional H3 in a wide range of nucleosomes in active genes and is specifically enriched in modifications associated with active chromatin. Constitutes the predominant form of histone H3 in non-dividing cells and is incorporated into chromatin independently of DNA synthesis. Deposited at sites of nucleosomal displacement throughout transcribed genes, suggestin…	EB53764	OG0000049	FBgn0053836,FBgn0053833,FBgn0053830,FBgn0053854,FBgn0053857,FBgn0053851,FBgn0053839,FBgn0014857,FBgn0053842,FBgn0053809,FBgn0053806,FBgn0053803,FBgn0053824,FBgn0053827,FBgn0004828,FBgn0053821,FBgn0053845,FBgn0053860,FBgn0053848,FBgn0053863,FBgn0053866,FBgn0051613,FBgn0053818,FBgn0053812,FBgn0053815	His3:CG33836,His3:CG33833,His3:CG33830,His3:CG33854,His3:CG33857,His3:CG33851,His3:CG33839,His3.3A,His3:CG33842,His3:CG33809,His3:CG33806,His3:CG33803,His3:CG33824,His3:CG33827,His3.3B,His3:CG33821,His3:CG33845,His3:CG33860,His3:CG33848,His3:CG33863,His3:CG33866,His3:CG31613,His3:CG33818,His3:CG33812,His3:CG33815	ENSG00000197153,ENSG00000275714,ENSG00000183598,ENSG00000274750,ENSG00000168148,ENSG00000274267,ENSG00000115163,ENSG00000278828,ENSG00000203811,ENSG00000132475,ENSG00000278272,ENSG00000277775,ENSG00000197409,ENSG00000273983,ENSG00000203818,ENSG00000275379,ENSG00000203852,ENSG00000188375,ENSG00000163041	H3C12,H3C1,H3C13,H3C6,H3-4,,CENPA,H3C10,H3C14,H3-3B,,H3C7,H3C4,H3C8,,H3C11,H3C15,H3-5,H3-3A	PF00125	Histone	Domain	3.09495e-05	0.359285	0.463	0.274	0.619546	Photoreceptor_r2b
H33a-3	Histone H3.3A {ECO:0000303|PubMed:7557364}	H3.A {ECO:0000312|FlyBase:FBgn0014857}	Variant histone H3 which replaces conventional H3 in a wide range of nucleosomes in active genes and is specifically enriched in modifications associated with active chromatin. Constitutes the predominant form of histone H3 in non-dividing cells and is incorporated into chromatin independently of DNA synthesis. Deposited at sites of nucleosomal displacement throughout transcribed genes, suggestin…	EB53764	OG0000049	FBgn0053836,FBgn0053833,FBgn0053830,FBgn0053854,FBgn0053857,FBgn0053851,FBgn0053839,FBgn0014857,FBgn0053842,FBgn0053809,FBgn0053806,FBgn0053803,FBgn0053824,FBgn0053827,FBgn0004828,FBgn0053821,FBgn0053845,FBgn0053860,FBgn0053848,FBgn0053863,FBgn0053866,FBgn0051613,FBgn0053818,FBgn0053812,FBgn0053815	His3:CG33836,His3:CG33833,His3:CG33830,His3:CG33854,His3:CG33857,His3:CG33851,His3:CG33839,His3.3A,His3:CG33842,His3:CG33809,His3:CG33806,His3:CG33803,His3:CG33824,His3:CG33827,His3.3B,His3:CG33821,His3:CG33845,His3:CG33860,His3:CG33848,His3:CG33863,His3:CG33866,His3:CG31613,His3:CG33818,His3:CG33812,His3:CG33815	ENSG00000197153,ENSG00000275714,ENSG00000183598,ENSG00000274750,ENSG00000168148,ENSG00000274267,ENSG00000115163,ENSG00000278828,ENSG00000203811,ENSG00000132475,ENSG00000278272,ENSG00000277775,ENSG00000197409,ENSG00000273983,ENSG00000203818,ENSG00000275379,ENSG00000203852,ENSG00000188375,ENSG00000163041	H3C12,H3C1,H3C13,H3C6,H3-4,,CENPA,H3C10,H3C14,H3-3B,,H3C7,H3C4,H3C8,,H3C11,H3C15,H3-5,H3-3A	PF00125	Histone	Domain	1.71072e-69	0.542915	0.477	0.26	3.42453e-65	Endothelial
H33a-3	Histone H3.3A {ECO:0000303|PubMed:7557364}	H3.A {ECO:0000312|FlyBase:FBgn0014857}	Variant histone H3 which replaces conventional H3 in a wide range of nucleosomes in active genes and is specifically enriched in modifications associated with active chromatin. Constitutes the predominant form of histone H3 in non-dividing cells and is incorporated into chromatin independently of DNA synthesis. Deposited at sites of nucleosomal displacement throughout transcribed genes, suggestin…	EB53764	OG0000049	FBgn0053836,FBgn0053833,FBgn0053830,FBgn0053854,FBgn0053857,FBgn0053851,FBgn0053839,FBgn0014857,FBgn0053842,FBgn0053809,FBgn0053806,FBgn0053803,FBgn0053824,FBgn0053827,FBgn0004828,FBgn0053821,FBgn0053845,FBgn0053860,FBgn0053848,FBgn0053863,FBgn0053866,FBgn0051613,FBgn0053818,FBgn0053812,FBgn0053815	His3:CG33836,His3:CG33833,His3:CG33830,His3:CG33854,His3:CG33857,His3:CG33851,His3:CG33839,His3.3A,His3:CG33842,His3:CG33809,His3:CG33806,His3:CG33803,His3:CG33824,His3:CG33827,His3.3B,His3:CG33821,His3:CG33845,His3:CG33860,His3:CG33848,His3:CG33863,His3:CG33866,His3:CG31613,His3:CG33818,His3:CG33812,His3:CG33815	ENSG00000197153,ENSG00000275714,ENSG00000183598,ENSG00000274750,ENSG00000168148,ENSG00000274267,ENSG00000115163,ENSG00000278828,ENSG00000203811,ENSG00000132475,ENSG00000278272,ENSG00000277775,ENSG00000197409,ENSG00000273983,ENSG00000203818,ENSG00000275379,ENSG00000203852,ENSG00000188375,ENSG00000163041	H3C12,H3C1,H3C13,H3C6,H3-4,,CENPA,H3C10,H3C14,H3-3B,,H3C7,H3C4,H3C8,,H3C11,H3C15,H3-5,H3-3A	PF00125	Histone	Domain	9.85931e-74	0.65953	0.604	0.263	1.97364e-69	White_Body
H5-1	-	-	-	EB38762	OG0000115	FBgn0053837,FBgn0053834,FBgn0053858,FBgn0053831,FBgn0053843,FBgn0053855,FBgn0053852,FBgn0053807,FBgn0053804,FBgn0053801,FBgn0053825,FBgn0053840,FBgn0053846,FBgn0053822,FBgn0053861,FBgn0053849,FBgn0053828,FBgn0051617,FBgn0053819,FBgn0053864,FBgn0053810,FBgn0053813,FBgn0053816	His1:CG33837,His1:CG33834,His1:CG33858,His1:CG33831,His1:CG33843,His1:CG33855,His1:CG33852,His1:CG33807,His1:CG33804,His1:CG33801,His1:CG33825,His1:CG33840,His1:CG33846,His1:CG33822,His1:CG33861,His1:CG33849,His1:CG33828,His1:CG31617,His1:CG33819,His1:CG33864,His1:CG33810,His1:CG33813,His1:CG33816	ENSG00000168298,ENSG00000178804,ENSG00000124610,ENSG00000189060,ENSG00000187837,ENSG00000124575,ENSG00000184357,ENSG00000187475	H1-4,H1-8,H1-1,H1-0,H1-2,H1-3,H1-5,H1-6	PF00538	Linker_histone	Domain	2.85269e-215	1.65977	0.384	0.054	5.71051e-211	White_Body
Hecw2	E3 ubiquitin-protein ligase HECW2	NEDD4-like E3 ubiquitin-protein ligase 2	E3 ubiquitin-protein ligase that mediates ubiquitination of TP73. Acts to stabilize TP73 and enhance activation of transcription by TP73 (PubMed:12890487). Involved in the regulation of mitotic metaphase/anaphase transition (PubMed:24163370).	EB46019	OG0003447	FBgn0261931	CG42797	ENSG00000138411,ENSG00000002746	HECW2,HECW1	PF16562	HECW_N	Domain	2.33866e-35	0.392392	0.256	0.027	4.68152e-31	Photoreceptor_r2b
Herc1	Probable E3 ubiquitin-protein ligase HERC1	p619	Involved in membrane trafficking via some guanine nucleotide exchange factor (GEF) activity and its ability to bind clathrin. Acts as a GEF for Arf and Rab, by exchanging bound GDP for free GTP. Binds phosphatidylinositol 4,5-bisphosphate, which is required for GEF activity. May also act as a E3 ubiquitin-protein ligase which accepts ubiquitin from an E2 ubiquitin-conjugating enzyme in the form o…	EB28912	OG0003985	-	-	ENSG00000103657	HERC1	PF00415	RCC1	Repeat	5.58474e-47	0.572395	0.293	0.028	1.11795e-42	Photoreceptor_r2b
Hexa-3	Beta-hexosaminidase subunit alpha {ECO:0000305}	N-acetyl-beta-glucosaminidase subunit alpha	Hydrolyzes the non-reducing end N-acetyl-D-hexosamine and/or sulfated N-acetyl-D-hexosamine of glycoconjugates, such as the oligosaccharide moieties from proteins and neutral glycolipids, or from certain mucopolysaccharides (PubMed:11707436, PubMed:9694901, PubMed:8672428, PubMed:8123671). The isozyme S is as active as the isozyme A on the anionic bis-sulfated glycans, the chondroitin-6- sulfate …	EB54335	OG0000675	FBgn0041629,FBgn0045063,FBgn0041630	Hexo2,fdl,Hexo1	ENSG00000213614,ENSG00000049860	HEXA,HEXB	PF14845	Glycohydro_20b2	Domain	0	0.389289	0.272	0.015	0	Photoreceptor_r1
Hexb-1	Beta-hexosaminidase subunit beta {ECO:0000305}	N-acetyl-beta-glucosaminidase subunit beta	Hydrolyzes the non-reducing end N-acetyl-D-hexosamine and/or sulfated N-acetyl-D-hexosamine of glycoconjugates, such as the oligosaccharide moieties from proteins and neutral glycolipids, or from certain mucopolysaccharides (PubMed:11707436, PubMed:9694901, PubMed:8672428, PubMed:8123671). The isozyme B does not hydrolyze each of these substrates, however hydrolyzes efficiently neutral oligosacch…	EB24998	OG0000675	FBgn0041629,FBgn0045063,FBgn0041630	Hexo2,fdl,Hexo1	ENSG00000213614,ENSG00000049860	HEXA,HEXB	PF14845	Glycohydro_20b2	Domain	0	0.620105	0.416	0.05	0	Photoreceptor_r1
Hexb-1	Beta-hexosaminidase subunit beta {ECO:0000305}	N-acetyl-beta-glucosaminidase subunit beta	Hydrolyzes the non-reducing end N-acetyl-D-hexosamine and/or sulfated N-acetyl-D-hexosamine of glycoconjugates, such as the oligosaccharide moieties from proteins and neutral glycolipids, or from certain mucopolysaccharides (PubMed:11707436, PubMed:9694901, PubMed:8672428, PubMed:8123671). The isozyme B does not hydrolyze each of these substrates, however hydrolyzes efficiently neutral oligosacch…	EB24998	OG0000675	FBgn0041629,FBgn0045063,FBgn0041630	Hexo2,fdl,Hexo1	ENSG00000213614,ENSG00000049860	HEXA,HEXB	PF14845	Glycohydro_20b2	Domain	2.66656e-31	0.778894	0.378	0.065	5.33792e-27	Photoreceptor_r2b
Hgnat-1	Heparan-alpha-glucosaminide N-acetyltransferase	Transmembrane protein 76	Lysosomal acetyltransferase that acetylates the non-reducing terminal alpha-glucosamine residue of intralysosomal heparin or heparan sulfate, converting it into a substrate for luminal alpha-N-acetyl glucosaminidase. {ECO:0000269|PubMed:16960811}.	EB17479	OG0002103	FBgn0029737	CG6903	ENSG00000165102	HGSNAT				0	1.2478	0.493	0.002	0	Pigmented_Tyro1+
Hgnat-2	Heparan-alpha-glucosaminide N-acetyltransferase	Transmembrane protein 76	Lysosomal acetyltransferase that acetylates the non-reducing terminal alpha-glucosamine residue of intralysosomal heparin or heparan sulfate, converting it into a substrate for luminal alpha-N-acetyl glucosaminidase. {ECO:0000269|PubMed:16960811}.	EB17542	OG0002103	FBgn0029737	CG6903	ENSG00000165102	HGSNAT	PF16401	DUF5009	Family	0	0.666182	0.287	0.001	0	Pigmented_Tyro1+
Hmcn2	-	-	-	EB05010	OG0012694	-	-			PF13927	Ig_3	Domain	0	0.544312	0.353	0.03	0	Endothelial
Hmg2	High mobility group protein DSP1	Protein dorsal switch 1	Binds preferentially single-stranded DNA and unwinds double- stranded DNA.	EB50799	OG0000761	FBgn0011764		ENSG00000164104,ENSG00000176256,ENSG00000189403,ENSG00000029993	HMGB2,HMGB4,HMGB1,HMGB3	PF09011	HMG_box_2	Domain	4.23344e-74	0.478379	0.355	0.155	8.47449e-70	Endothelial
Hmg2	High mobility group protein DSP1	Protein dorsal switch 1	Binds preferentially single-stranded DNA and unwinds double- stranded DNA.	EB50799	OG0000761	FBgn0011764		ENSG00000164104,ENSG00000176256,ENSG00000189403,ENSG00000029993	HMGB2,HMGB4,HMGB1,HMGB3	PF09011	HMG_box_2	Domain	2.37391e-233	1.02731	0.672	0.152	4.7521e-229	White_Body
Hmgh-2	-	-	-	EB51552	OG0000761	FBgn0011764		ENSG00000164104,ENSG00000176256,ENSG00000189403,ENSG00000029993	HMGB2,HMGB4,HMGB1,HMGB3	PF09011	HMG_box_2	Domain	3.41689e-121	0.587026	0.352	0.073	6.83993e-117	White_Body
Hnrdl	Heterogeneous nuclear ribonucleoprotein D-like	Protein laAUF1	Acts as a transcriptional regulator. Promotes transcription repression. Promotes transcription activation in differentiated myotubes (By similarity). Binds to double- and single-stranded DNA sequences. Binds to the transcription suppressor CATR sequence of the COX5B promoter (By similarity). Binds with high affinity to RNA molecules that contain AU-rich elements (AREs) found within the 3'-UTR of …	EB53000	OG0001341	FBgn0263396	sqd	ENSG00000197451,ENSG00000138668,ENSG00000152795	HNRNPAB,HNRNPD,HNRNPDL	PF00076	RRM_1	Domain	5.28335e-75	0.3488	0.341	0.094	1.05762e-70	White_Body
Hnrdl	Heterogeneous nuclear ribonucleoprotein D-like	Protein laAUF1	Acts as a transcriptional regulator. Promotes transcription repression. Promotes transcription activation in differentiated myotubes (By similarity). Binds to double- and single-stranded DNA sequences. Binds to the transcription suppressor CATR sequence of the COX5B promoter (By similarity). Binds with high affinity to RNA molecules that contain AU-rich elements (AREs) found within the 3'-UTR of …	EB53000	OG0001341	FBgn0263396	sqd	ENSG00000197451,ENSG00000138668,ENSG00000152795	HNRNPAB,HNRNPD,HNRNPDL	PF00076	RRM_1	Domain	1.0713e-08	0.284172	0.293	0.102	0.000214453	Photoreceptor_r2b
Hnrh1	Heterogeneous nuclear ribonucleoprotein H	-	This protein is a component of the heterogeneous nuclear ribonucleoprotein (hnRNP) complexes which provide the substrate for the processing events that pre-mRNAs undergo before becoming functional, translatable mRNAs in the cytoplasm. Mediates pre-mRNA alternative splicing regulation. Inhibits, together with CUGBP1, insulin receptor (IR) pre-mRNA exon 11 inclusion in myoblast. Binds to the IR RNA…	EB38836	OG0002211	FBgn0259139	glo	ENSG00000284254,ENSG00000096746,ENSG00000169813,ENSG00000132463,ENSG00000169045,ENSG00000126945	HNRNPH1,HNRNPH3,HNRNPF,GRSF1,HNRNPH1,HNRNPH2	PF00076	RRM_1	Domain	1.05671e-87	0.289202	0.256	0.05	2.11532e-83	White_Body
Hnrl1-1	Heterogeneous nuclear ribonucleoprotein U-like protein 1	-	Acts as a basic transcriptional regulator. Represses basic transcription driven by several virus and cellular promoters. When associated with BRD7, activates transcription of glucocorticoid- responsive promoter in the absence of ligand-stimulation. Plays also a role in mRNA processing and transport. Binds avidly to poly(G) and poly(C) RNA homopolymers in vitro (By similarity). {ECO:0000250}.	EB03682	OG0000746	FBgn0050122	CG30122	ENSG00000105323,ENSG00000214753,ENSG00000153187,ENSG00000234857	HNRNPUL1,HNRNPUL2,HNRNPU,HNRNPUL2-BSCL2	PF02037	SAP	Family	3.66947e-148	0.644562	0.549	0.138	7.34554e-144	White_Body
Hnrl1-1	Heterogeneous nuclear ribonucleoprotein U-like protein 1	-	Acts as a basic transcriptional regulator. Represses basic transcription driven by several virus and cellular promoters. When associated with BRD7, activates transcription of glucocorticoid- responsive promoter in the absence of ligand-stimulation. Plays also a role in mRNA processing and transport. Binds avidly to poly(G) and poly(C) RNA homopolymers in vitro (By similarity). {ECO:0000250}.	EB03682	OG0000746	FBgn0050122	CG30122	ENSG00000105323,ENSG00000214753,ENSG00000153187,ENSG00000234857	HNRNPUL1,HNRNPUL2,HNRNPU,HNRNPUL2-BSCL2	PF02037	SAP	Family	5.87616e-17	0.68662	0.476	0.15	1.17629e-12	Photoreceptor_r2b
Hnrl1-1	Heterogeneous nuclear ribonucleoprotein U-like protein 1	-	Acts as a basic transcriptional regulator. Represses basic transcription driven by several virus and cellular promoters. When associated with BRD7, activates transcription of glucocorticoid- responsive promoter in the absence of ligand-stimulation. Plays also a role in mRNA processing and transport. Binds avidly to poly(G) and poly(C) RNA homopolymers in vitro (By similarity). {ECO:0000250}.	EB03682	OG0000746	FBgn0050122	CG30122	ENSG00000105323,ENSG00000214753,ENSG00000153187,ENSG00000234857	HNRNPUL1,HNRNPUL2,HNRNPU,HNRNPUL2-BSCL2	PF02037	SAP	Family	0	0.930005	0.647	0.129	0	Photoreceptor_r1
Hnrl1-1	Heterogeneous nuclear ribonucleoprotein U-like protein 1	-	Acts as a basic transcriptional regulator. Represses basic transcription driven by several virus and cellular promoters. When associated with BRD7, activates transcription of glucocorticoid- responsive promoter in the absence of ligand-stimulation. Plays also a role in mRNA processing and transport. Binds avidly to poly(G) and poly(C) RNA homopolymers in vitro (By similarity). {ECO:0000250}.	EB03682	OG0000746	FBgn0050122	CG30122	ENSG00000105323,ENSG00000214753,ENSG00000153187,ENSG00000234857	HNRNPUL1,HNRNPUL2,HNRNPU,HNRNPUL2-BSCL2	PF02037	SAP	Family	4.71435e-22	0.560754	0.434	0.149	9.43719e-18	Pigmented_Tyro1+
Hps1	Hermansky-Pudlak syndrome 1 protein	-	Component of the BLOC-3 complex, a complex that acts as a guanine exchange factor (GEF) for RAB32 and RAB38, promotes the exchange of GDP to GTP, converting them from an inactive GDP-bound form into an active GTP-bound form. The BLOC-3 complex plays an important role in the control of melanin production and melanosome biogenesis and promotes the membrane localization of RAB32 and RAB38 (PubMed:23…	EB00670	OG0006543	FBgn0033973	HPS1	ENSG00000107521	HPS1	PF19036	Fuz_longin_1	Domain	2.60893e-42	0.386981	0.279	0.041	5.22256e-38	Pigmented_Tyro1+
Hr4	Hormone receptor 4	Nuclear receptor subfamily 6 group A member 2	Coordinates growth and maturation by mediating endocrine responses to the attainment of critical weight during larval development. Plays a central role in the genetic cascades triggered by the steroid hormone ecdysone at the onset of metamorphosis, acting as both a repressor of the early ecdysone-induced regulatory genes and an inducer of the ftz-f1 midprepupal competence factor.	EB54067	OG0005490	FBgn0264562	Hr4			PF00105	zf-C4	Domain	0	0.884426	0.445	0.048	0	Photoreceptor_r1
Hs12a-1	Heat shock 70 kDa protein 12A	-	Adapter protein for SORL1, but not SORT1. Delays SORL1 internalization and affects SORL1 subcellular localization.	EB09502	OG0000370	-	-	ENSG00000132622,ENSG00000165868	HSPA12B,HSPA12A				0	0.978464	0.439	0.006	0	Photoreceptor_r2b
Hs90a-1	Heat shock protein HSP 90-alpha	Tumor-specific transplantation 86 kDa antigen	Molecular chaperone that promotes the maturation, structural maintenance and proper regulation of specific target proteins involved for instance in cell cycle control and signal transduction. Undergoes a functional cycle that is linked to its ATPase activity which is essential for its chaperone activity. This cycle probably induces conformational changes in the client proteins, thereby causing th…	EB51950	OG0000677	FBgn0039562,FBgn0001233	Gp93,Hsp83	ENSG00000080824,ENSG00000096384,ENSG00000166598	HSP90AA1,HSP90AB1,HSP90B1	PF02518	HATPase_c	Domain	1.47561e-14	0.550033	0.402	0.126	2.95388e-10	Photoreceptor_r2b
Hs90a-1	Heat shock protein HSP 90-alpha	Tumor-specific transplantation 86 kDa antigen	Molecular chaperone that promotes the maturation, structural maintenance and proper regulation of specific target proteins involved for instance in cell cycle control and signal transduction. Undergoes a functional cycle that is linked to its ATPase activity which is essential for its chaperone activity. This cycle probably induces conformational changes in the client proteins, thereby causing th…	EB51950	OG0000677	FBgn0039562,FBgn0001233	Gp93,Hsp83	ENSG00000080824,ENSG00000096384,ENSG00000166598	HSP90AA1,HSP90AB1,HSP90B1	PF02518	HATPase_c	Domain	4.27323e-136	0.593159	0.473	0.115	8.55414e-132	White_Body
Hs90a-3	Heat shock protein HSP 90-alpha	Tumor-specific transplantation 86 kDa antigen	Molecular chaperone that promotes the maturation, structural maintenance and proper regulation of specific target proteins involved for instance in cell cycle control and signal transduction. Undergoes a functional cycle that is linked to its ATPase activity which is essential for its chaperone activity. This cycle probably induces conformational changes in the client proteins, thereby causing th…	EB53038	OG0000677	FBgn0039562,FBgn0001233	Gp93,Hsp83	ENSG00000080824,ENSG00000096384,ENSG00000166598	HSP90AA1,HSP90AB1,HSP90B1	PF02518	HATPase_c	Domain	1.65971e-112	0.551684	0.366	0.082	3.32241e-108	White_Body
Hs90a-3	Heat shock protein HSP 90-alpha	Tumor-specific transplantation 86 kDa antigen	Molecular chaperone that promotes the maturation, structural maintenance and proper regulation of specific target proteins involved for instance in cell cycle control and signal transduction. Undergoes a functional cycle that is linked to its ATPase activity which is essential for its chaperone activity. This cycle probably induces conformational changes in the client proteins, thereby causing th…	EB53038	OG0000677	FBgn0039562,FBgn0001233	Gp93,Hsp83	ENSG00000080824,ENSG00000096384,ENSG00000166598	HSP90AA1,HSP90AB1,HSP90B1	PF02518	HATPase_c	Domain	1.15258e-29	0.58501	0.451	0.09	2.30723e-25	Photoreceptor_r2b
Hsp7c-1	Heat shock 70 kDa protein C	-	Probably plays a role in facilitating the assembly of multimeric protein complexes inside the ER. {ECO:0000250}.	EB36740	OG0000157	FBgn0051354,FBgn0013275,FBgn0013277,FBgn0013276,FBgn0013279,FBgn0013278,FBgn0266599,FBgn0001230,FBgn0001216,FBgn0001217,FBgn0035878,FBgn0001218	Hsp70Bbb,Hsp70Aa,Hsp70Ba,Hsp70Ab,Hsp70Bc,Hsp70Bb,Hsc70-4,Hsp68,Hsc70-1,Hsc70-2,CG7182,Hsc70-3	ENSG00000234475,ENSG00000212866,ENSG00000204390,ENSG00000234258,ENSG00000044574,ENSG00000109971,ENSG00000224501,ENSG00000226704,ENSG00000236251,ENSG00000126803,ENSG00000173110,ENSG00000231555,ENSG00000204389,ENSG00000237724,ENSG00000215328,ENSG00000235941,ENSG00000232804,ENSG00000204388,ENSG00000187522,ENSG00000206383	HSPA1A,HSPA1B,HSPA1L,HSPA1L,HSPA5,HSPA8,HSPA1B,HSPA1L,HSPA1L,HSPA2,HSPA6,HSPA1B,HSPA1A,HSPA1A,HSPA1A,HSPA1A,HSPA1B,HSPA1B,HSPA14,HSPA1L	PF00012	HSP70	Family	6.75277e-87	0.756226	0.531	0.295	1.35177e-82	Endothelial
Hts	Protein hu-li tai shao	Adducin-like protein	Required for assembling actin at ring canals in developing egg chambers. Probably interacts with other developmental proteins involved in nurse cell/oocyte transport through the ring canals.	EB42845	OG0001553	FBgn0263391	hts	ENSG00000087274,ENSG00000075340,ENSG00000148700	ADD1,ADD2,ADD3	PF00596	Aldolase_II	Domain	7.65363e-81	0.28987	0.291	0.078	1.5321e-76	Photoreceptor_r1
Hts	Protein hu-li tai shao	Adducin-like protein	Required for assembling actin at ring canals in developing egg chambers. Probably interacts with other developmental proteins involved in nurse cell/oocyte transport through the ring canals.	EB42845	OG0001553	FBgn0263391	hts	ENSG00000087274,ENSG00000075340,ENSG00000148700	ADD1,ADD2,ADD3	PF00596	Aldolase_II	Domain	9.71876e-22	0.615389	0.378	0.086	1.9455e-17	Photoreceptor_r2b
Hvcn1-1	Voltage-gated hydrogen channel 1	Voltage sensor domain-only protein	Mediates the voltage-dependent proton permeability of excitable membranes. Forms a proton-selective channel through which protons may pass in accordance with their electrochemical gradient.	EB13114	OG0003098	-	-	ENSG00000122986	HVCN1	PF00520	Ion_trans	Family	0	0.819947	0.526	0.038	0	Photoreceptor_r1
Id4	DNA-binding protein inhibitor ID-4	Inhibitor of differentiation 4	Transcriptional regulator (lacking a basic DNA binding domain) which negatively regulates the basic helix-loop-helix (bHLH) transcription factors by forming heterodimers and inhibiting their DNA binding and transcriptional activity. Implicated in regulating a variety of cellular processes, including cellular growth, senescence, differentiation, apoptosis, angiogenesis, and neoplastic transformati…	EB06384	OG0002341	FBgn0000575	emc	ENSG00000115738,ENSG00000283060,ENSG00000125968,ENSG00000172201,ENSG00000117318	ID2,ID3,ID1,ID4,ID3	PF00010	HLH	Domain	3.29785e-259	0.960583	0.417	0.09	6.60164e-255	Endothelial
Id4	DNA-binding protein inhibitor ID-4	Inhibitor of differentiation 4	Transcriptional regulator (lacking a basic DNA binding domain) which negatively regulates the basic helix-loop-helix (bHLH) transcription factors by forming heterodimers and inhibiting their DNA binding and transcriptional activity. Implicated in regulating a variety of cellular processes, including cellular growth, senescence, differentiation, apoptosis, angiogenesis, and neoplastic transformati…	EB06384	OG0002341	FBgn0000575	emc	ENSG00000115738,ENSG00000283060,ENSG00000125968,ENSG00000172201,ENSG00000117318	ID2,ID3,ID1,ID4,ID3	PF00010	HLH	Domain	3.9835e-88	1.21136	0.632	0.109	7.97417e-84	Pigmented_Tyro1+
Idhp	Isocitrate dehydrogenase [NADP], mitochondrial	Oxalosuccinate decarboxylase	Plays a role in intermediary metabolism and energy production. It may tightly associate or interact with the pyruvate dehydrogenase complex.	EB20683	OG0001665	FBgn0001248	Idh	ENSG00000182054,ENSG00000138413	IDH2,IDH1	PF00180	Iso_dh	Domain	2.79541e-12	0.27333	0.268	0.069	5.59586e-08	Photoreceptor_r2b
If4a2-2	Eukaryotic initiation factor 4A-II	ATP-dependent RNA helicase eIF4A-2	ATP-dependent RNA helicase which is a subunit of the eIF4F complex involved in cap recognition and is required for mRNA binding to ribosome. In the current model of translation initiation, eIF4A unwinds RNA secondary structures in the 5'-UTR of mRNAs which is necessary to allow efficient binding of the small ribosomal subunit, and subsequent scanning for the initiator codon.	EB22829	OG0000803	FBgn0001942,FBgn0037573	eIF4A,CG7483	ENSG00000156976,ENSG00000161960,ENSG00000141543	EIF4A2,EIF4A1,EIF4A3	PF00270	DEAD	Domain	2.25654e-36	0.260108	0.284	0.146	4.51715e-32	Endothelial
If4g3-1	Eukaryotic translation initiation factor 4 gamma 3	eIF-4-gamma II	Probable component of the protein complex eIF4F, which is involved in the recognition of the mRNA cap, ATP-dependent unwinding of 5'-terminal secondary structure and recruitment of mRNA to the ribosome. Thought to be a functional homolog of EIF4G1.	EB34579	OG0000927	FBgn0260634,FBgn0023213	eIF4G2,eIF4G1	ENSG00000075151,ENSG00000114867	EIF4G3,EIF4G1	PF02854	MIF4G	Family	2.42729e-15	0.486007	0.341	0.092	4.85895e-11	Photoreceptor_r2b
If4g3-1	Eukaryotic translation initiation factor 4 gamma 3	eIF-4-gamma II	Probable component of the protein complex eIF4F, which is involved in the recognition of the mRNA cap, ATP-dependent unwinding of 5'-terminal secondary structure and recruitment of mRNA to the ribosome. Thought to be a functional homolog of EIF4G1.	EB34579	OG0000927	FBgn0260634,FBgn0023213	eIF4G2,eIF4G1	ENSG00000075151,ENSG00000114867	EIF4G3,EIF4G1	PF02854	MIF4G	Family	7.05611e-75	0.295392	0.294	0.084	1.41249e-70	Photoreceptor_r1
If5a1-1	Eukaryotic translation initiation factor 5A-1	eIF-4D	mRNA-binding protein involved in translation elongation. Has an important function at the level of mRNA turnover, probably acting downstream of decapping. Involved in actin dynamics and cell cycle progression, mRNA decay and probably in a pathway involved in stress response and maintenance of cell wall integrity. With syntenin SDCBP, functions as a regulator of p53/TP53 and p53/TP53-dependent apo…	EB04780	OG0001827	FBgn0034967		ENSG00000253626,ENSG00000163577,ENSG00000132507	EIF5AL1,EIF5A2,EIF5A	PF01287	eIF-5a	Domain	1.105e-296	0.387221	0.274	0.044	2.21198e-292	Photoreceptor_r2
If5a1-2	Eukaryotic translation initiation factor 5A-1	eIF-4D	mRNA-binding protein involved in translation elongation. Has an important function at the level of mRNA turnover, probably acting downstream of decapping. Involved in actin dynamics and cell cycle progression, mRNA decay and probably in a pathway involved in stress response and maintenance of cell wall integrity. With syntenin SDCBP, functions as a regulator of p53/TP53 and p53/TP53-dependent apo…	EB10357	OG0001827	FBgn0034967		ENSG00000253626,ENSG00000163577,ENSG00000132507	EIF5AL1,EIF5A2,EIF5A	PF01287	eIF-5a	Domain	5.42589e-42	0.448098	0.625	0.347	1.08615e-37	White_Body
If5a1-2	Eukaryotic translation initiation factor 5A-1	eIF-4D	mRNA-binding protein involved in translation elongation. Has an important function at the level of mRNA turnover, probably acting downstream of decapping. Involved in actin dynamics and cell cycle progression, mRNA decay and probably in a pathway involved in stress response and maintenance of cell wall integrity. With syntenin SDCBP, functions as a regulator of p53/TP53 and p53/TP53-dependent apo…	EB10357	OG0001827	FBgn0034967		ENSG00000253626,ENSG00000163577,ENSG00000132507	EIF5AL1,EIF5A2,EIF5A	PF01287	eIF-5a	Domain	1.11156e-150	0.523298	0.534	0.312	2.22512e-146	Lentigenic
Imdh1-1	Inosine-5'-monophosphate dehydrogenase 1 {ECO:0000255|HAMAP-Rule:MF_03156}	IMPDH-I	Catalyzes the conversion of inosine 5'-phosphate (IMP) to xanthosine 5'-phosphate (XMP), the first committed and rate-limiting step in the de novo synthesis of guanine nucleotides, and therefore plays an important role in the regulation of cell growth. Could also have a single-stranded nucleic acid-binding activity and could play a role in RNA and/or DNA metabolism. It may also have a role in the…	EB09908	OG0001815	FBgn0003204	ras	ENSG00000106348,ENSG00000178035	IMPDH1,IMPDH2	PF00478	IMPDH	Domain	0	0.448329	0.325	0.017	0	Photoreceptor_r1
Ins1a	-	-	-	EB03800	OG0005048	FBgn0041105,FBgn0028999	nerfin-2,nerfin-1	ENSG00000173404,ENSG00000168348	INSM1,INSM2	PF00096	zf-C2H2	Domain	3.16464e-188	0.784704	0.305	0.007	6.33499e-184	Photoreceptor_r2b
Insi1	Insulin-induced gene 1 protein {ECO:0000303|PubMed:12242332}	-	Oxysterol-binding protein that mediates feedback control of cholesterol synthesis by controlling both endoplasmic reticulum to Golgi transport of SCAP and degradation of HMGCR (PubMed:16100574).	EB17345	OG0003338	-	-	ENSG00000186480,ENSG00000125629	INSIG1,INSIG2	PF07281	INSIG	Family	2.04473e-222	0.37928	0.301	0.071	4.09314e-218	Photoreceptor_r2
Insi1	Insulin-induced gene 1 protein {ECO:0000303|PubMed:12242332}	-	Oxysterol-binding protein that mediates feedback control of cholesterol synthesis by controlling both endoplasmic reticulum to Golgi transport of SCAP and degradation of HMGCR (PubMed:16100574).	EB17345	OG0003338	-	-	ENSG00000186480,ENSG00000125629	INSIG1,INSIG2	PF07281	INSIG	Family	0	0.842263	0.527	0.082	0	Photoreceptor_r1
Inx19-2	Innexin-19	Protein opu-19	Structural component of the gap junctions that specifically coordinates left-right asymmetry in the developing nervous system. Acts by forming gap junction network linking embryonic neurons and providing electrical coupling between cells, leading to promote or inhibit AWC signaling. Required for the left and right AWC olfactory neurons to establish asymmetric patterns of gene expression during em…	EB29241	OG0000159	FBgn0030989,FBgn0004646,FBgn0265274,FBgn0085387,FBgn0027106,FBgn0027107,FBgn0027108,FBgn0024177	Inx5,ogre,Inx3,shakB,Inx7,Inx6,Inx2,zpg			PF00876	Innexin	Family	0	1.0112	0.487	0.094	0	Endothelial
Inx19-2	Innexin-19	Protein opu-19	Structural component of the gap junctions that specifically coordinates left-right asymmetry in the developing nervous system. Acts by forming gap junction network linking embryonic neurons and providing electrical coupling between cells, leading to promote or inhibit AWC signaling. Required for the left and right AWC olfactory neurons to establish asymmetric patterns of gene expression during em…	EB29241	OG0000159	FBgn0030989,FBgn0004646,FBgn0265274,FBgn0085387,FBgn0027106,FBgn0027107,FBgn0027108,FBgn0024177	Inx5,ogre,Inx3,shakB,Inx7,Inx6,Inx2,zpg			PF00876	Innexin	Family	1.28884e-153	0.562404	0.38	0.104	2.57999e-149	Circulating_Blood
Ita9-3	Integrin alpha-9 {ECO:0000305}	-	Integrin alpha-9/beta-1 (ITGA9 VCAM1, cytotactin and osteopontin. It recognizes the sequence A-E-I-D- G-I-E-L in cytotactin. {ECO:0000250}.	EB31355	OG0000280	FBgn0001250,FBgn0034005,FBgn0003328,FBgn0034880,FBgn0004456	if,ItgaPS4,,ItgaPS5,mew	ENSG00000144668,ENSG00000135424,ENSG00000077943,ENSG00000005884,ENSG00000005961,ENSG00000115232,ENSG00000161638,ENSG00000091409,ENSG00000138448	ITGA9,ITGA7,ITGA8,ITGA3,ITGA2B,ITGA4,ITGA5,ITGA6,ITGAV	PF01839	FG-GAP	Repeat	9.16534e-186	0.421699	0.273	0.05	1.83472e-181	Endothelial
Itsn1	Intersectin-1	SH3P17	[Isoform 1] brain neurons. {ECO:0000250|UniProtKB:Q9Z0R4}.	EB46107	OG0001568	FBgn0023388	Dap160	ENSG00000205726,ENSG00000198399	ITSN1,ITSN2	PF12763	EF-hand_4	Family	1.55179e-203	0.398945	0.324	0.045	3.10637e-199	Photoreceptor_r1
Itsn1	Intersectin-1	SH3P17	[Isoform 1] brain neurons. {ECO:0000250|UniProtKB:Q9Z0R4}.	EB46107	OG0001568	FBgn0023388	Dap160	ENSG00000205726,ENSG00000198399	ITSN1,ITSN2	PF12763	EF-hand_4	Family	8.507e-22	0.270352	0.25	0.056	1.70293e-17	Pigmented_Tyro1+
Jip4	C-Jun-amino-terminal kinase-interacting protein 4	Sunday driver 1	The JNK-interacting protein (JIP) group of scaffold proteins selectively mediates JNK signaling by aggregating specific components of the MAPK cascade to form a functional JNK signaling module (PubMed:14743216). Regulates lysosomal positioning by acting as an adapter protein which links PIP4P1-positive lysosomes to the dynein- dynactin complex (PubMed:29146937). Assists PIKFYVE selective function…	EB34534	OG0001288	FBgn0024187	syd	ENSG00000138834,ENSG00000008294	MAPK8IP3,SPAG9	PF09744	Jnk-SapK_ap_N	Family	1.0078e-226	0.543114	0.362	0.105	2.01741e-222	Photoreceptor_r2
Jip4	C-Jun-amino-terminal kinase-interacting protein 4	Sunday driver 1	The JNK-interacting protein (JIP) group of scaffold proteins selectively mediates JNK signaling by aggregating specific components of the MAPK cascade to form a functional JNK signaling module (PubMed:14743216). Regulates lysosomal positioning by acting as an adapter protein which links PIP4P1-positive lysosomes to the dynein- dynactin complex (PubMed:29146937). Assists PIKFYVE selective function…	EB34534	OG0001288	FBgn0024187	syd	ENSG00000138834,ENSG00000008294	MAPK8IP3,SPAG9	PF09744	Jnk-SapK_ap_N	Family	8.27994e-11	0.386494	0.39	0.139	1.65748e-06	Photoreceptor_r2b
Jun	Transcription factor AP-1	p39	Transcription factor that recognizes and binds to the enhancer heptamer motif 5'-TGA[CG]TCA-3' (PubMed:10995748, PubMed:22083952). Promotes activity of NR5A1 when phosphorylated by HIPK3 leading to increased steroidogenic gene expression upon cAMP signaling pathway stimulation (PubMed:17210646). Involved in activated KRAS-mediated transcriptional activation of USP28 in colorectal cancer (CRC) cel…	EB06369	OG0001933	FBgn0001291	Jra	ENSG00000171223,ENSG00000177606,ENSG00000130522	JUNB,JUN,JUND	PF03957	Jun	Family	6.73598e-130	0.401082	0.271	0.066	1.34841e-125	Endothelial
Jun	Transcription factor AP-1	p39	Transcription factor that recognizes and binds to the enhancer heptamer motif 5'-TGA[CG]TCA-3' (PubMed:10995748, PubMed:22083952). Promotes activity of NR5A1 when phosphorylated by HIPK3 leading to increased steroidogenic gene expression upon cAMP signaling pathway stimulation (PubMed:17210646). Involved in activated KRAS-mediated transcriptional activation of USP28 in colorectal cancer (CRC) cel…	EB06369	OG0001933	FBgn0001291	Jra	ENSG00000171223,ENSG00000177606,ENSG00000130522	JUNB,JUN,JUND	PF03957	Jun	Family	4.15669e-10	0.274805	0.268	0.079	8.32086e-06	Photoreceptor_r2b
K0513	-	-	-	EB09854	OG0004649	FBgn0031858	CG17378	ENSG00000135709	KIAA0513	PF12335	SBF2	Family	7.04605e-34	0.791238	0.463	0.086	1.41048e-29	Photoreceptor_r2b
K0513	-	-	-	EB09854	OG0004649	FBgn0031858	CG17378	ENSG00000135709	KIAA0513	PF12335	SBF2	Family	0	0.618248	0.379	0.042	0	Photoreceptor_r2
K0513	-	-	-	EB09854	OG0004649	FBgn0031858	CG17378	ENSG00000135709	KIAA0513	PF12335	SBF2	Family	2.47225e-162	0.444101	0.381	0.074	4.94894e-158	Photoreceptor_r1
K0930	-	-	-	EB52900	OG0004129	FBgn0034184	CG9646	ENSG00000100364	KIAA0930	PF09741	DUF2045	Family	0	0.687011	0.378	0.035	0	Endothelial
K1109-3	Transmembrane protein KIAA1109 {ECO:0000305}	Fragile site-associated protein	Plays a role in endosomal trafficking and endosome recycling.	EB08950	OG0002014	FBgn0261671	tweek	ENSG00000138688	KIAA1109	PF10479	FSA_C	Family	1.72491e-99	0.700172	0.402	0.025	3.45292e-95	Photoreceptor_r2b
K132l	-	-	-	EB13336	OG0002382	-	-	ENSG00000116299,ENSG00000164659	ELAPOR1,ELAPOR2				3.35459e-61	0.384103	0.256	0.016	6.71522e-57	Photoreceptor_r2b
Kapc1	cAMP-dependent protein kinase catalytic subunit	-	Isoforms a and b neuromuscular junctions. {ECO:0000269|PubMed:18077108}.	EB25662	OG0000972	FBgn0039796,FBgn0000273,FBgn0000489	CG12069,Pka-C1,Pka-C3	ENSG00000165059,ENSG00000072062,ENSG00000183943,ENSG00000142875	PRKACG,PRKACA,PRKX,PRKACB				1.78502e-110	0.27099	0.275	0.101	3.57326e-106	Photoreceptor_r2
Kapc1	cAMP-dependent protein kinase catalytic subunit	-	Isoforms a and b neuromuscular junctions. {ECO:0000269|PubMed:18077108}.	EB25662	OG0000972	FBgn0039796,FBgn0000273,FBgn0000489	CG12069,Pka-C1,Pka-C3	ENSG00000165059,ENSG00000072062,ENSG00000183943,ENSG00000142875	PRKACG,PRKACA,PRKX,PRKACB				5.78109e-214	0.622857	0.505	0.106	1.15726e-209	Photoreceptor_r1
Karg	-	-	-	EB15795	OG0000565	FBgn0035957,FBgn0038373,FBgn0000116	CG5144,CG4546,Argk	ENSG00000223572,ENSG00000104879,ENSG00000166165,ENSG00000237289,ENSG00000131730	CKMT1A,CKM,CKB,CKMT1B,CKMT2	PF02807	ATP-gua_PtransN	Domain	3.4145e-44	0.433823	0.643	0.42	6.83515e-40	Photoreceptor_r1
Karg	-	-	-	EB15795	OG0000565	FBgn0035957,FBgn0038373,FBgn0000116	CG5144,CG4546,Argk	ENSG00000223572,ENSG00000104879,ENSG00000166165,ENSG00000237289,ENSG00000131730	CKMT1A,CKM,CKB,CKMT1B,CKMT2	PF02807	ATP-gua_PtransN	Domain	0.000116535	0.430247	0.574	0.428	1	Pigmented_Tyro1+
Karg	-	-	-	EB15795	OG0000565	FBgn0035957,FBgn0038373,FBgn0000116	CG5144,CG4546,Argk	ENSG00000223572,ENSG00000104879,ENSG00000166165,ENSG00000237289,ENSG00000131730	CKMT1A,CKM,CKB,CKMT1B,CKMT2	PF02807	ATP-gua_PtransN	Domain	0	1.14893	0.76	0.377	0	Photoreceptor_r2
Kc1d	Casein kinase I isoform delta	Tau-protein kinase CSNK1D	Essential serine/threonine-protein kinase that regulates diverse cellular growth and survival processes including Wnt signaling, DNA repair and circadian rhythms. It can phosphorylate a large number of proteins. Casein kinases are operationally defined by their preferential utilization of acidic proteins such as caseins as substrates. Phosphorylates connexin-43/GJA1, MAP1A, SNAPIN, MAPT/TAU, TOP2…	EB54636	OG0000652	FBgn0037325,FBgn0015024,FBgn0002413,FBgn0032650,FBgn0030384	CG12147,CkIalpha,dco,CG7094,CG2577	ENSG00000213923,ENSG00000180138,ENSG00000113712,ENSG00000283900,ENSG00000141551	CSNK1E,CSNK1A1L,CSNK1A1,TPTEP2-CSNK1E,CSNK1D	PF00069	Pkinase	Domain	2.13661e-208	0.511006	0.401	0.069	4.27707e-204	Photoreceptor_r1
Kc1d	Casein kinase I isoform delta	Tau-protein kinase CSNK1D	Essential serine/threonine-protein kinase that regulates diverse cellular growth and survival processes including Wnt signaling, DNA repair and circadian rhythms. It can phosphorylate a large number of proteins. Casein kinases are operationally defined by their preferential utilization of acidic proteins such as caseins as substrates. Phosphorylates connexin-43/GJA1, MAP1A, SNAPIN, MAPT/TAU, TOP2…	EB54636	OG0000652	FBgn0037325,FBgn0015024,FBgn0002413,FBgn0032650,FBgn0030384	CG12147,CkIalpha,dco,CG7094,CG2577	ENSG00000213923,ENSG00000180138,ENSG00000113712,ENSG00000283900,ENSG00000141551	CSNK1E,CSNK1A1L,CSNK1A1,TPTEP2-CSNK1E,CSNK1D	PF00069	Pkinase	Domain	3.40937e-34	0.612419	0.451	0.082	6.82487e-30	Photoreceptor_r2b
Kcab2-2	Voltage-gated potassium channel subunit beta-2	Kv-beta-2	Cytoplasmic potassium channel subunit that modulates the characteristics of the channel-forming alpha-subunits (PubMed:7649300, PubMed:11825900). Contributes to the regulation of nerve signaling, and prevents neuronal hyperexcitability (By similarity). Promotes expression of the pore-forming alpha subunits at the cell membrane, and thereby increases channel activity (By similarity). Promotes pota…	EB04405	-	-	-						4.08699e-249	0.35259	0.264	0.023	8.18134e-245	Photoreceptor_r1
Kcc2a-2	Calcium/calmodulin-dependent protein kinase type II subunit alpha	-	Calcium/calmodulin-dependent protein kinase that functions autonomously after Ca(2+)/calmodulin-binding and autophosphorylation, and is involved in synaptic plasticity, neurotransmitter release and long-term potentiation. Member of the NMDAR signaling complex in excitatory synapses, it regulates NMDAR-dependent potentiation of the AMPAR and therefore excitatory synaptic transmission (By similarit…	EB23751	OG0001234	FBgn0264607	CaMKII	ENSG00000148660,ENSG00000145349,ENSG00000070808,ENSG00000058404	CAMK2G,CAMK2D,CAMK2A,CAMK2B	PF00069	Pkinase	Domain	7.04037e-279	0.446356	0.332	0.034	1.40934e-274	Photoreceptor_r1
Kcna1-1	Potassium voltage-gated channel subfamily A member 1	Voltage-gated potassium channel subunit Kv1.1	Voltage-gated potassium channel that mediates transmembrane potassium transport in excitable membranes, primarily in the brain and the central nervous system, but also in the kidney. Contributes to the regulation of the membrane potential and nerve signaling, and prevents neuronal hyperexcitability (PubMed:9736643, PubMed:9581771 PubMed:10191303, PubMed:12611922, PubMed:21966978, PubMed:22158511,…	EB06169	OG0000355	FBgn0003380	Sh	ENSG00000143105,ENSG00000104848,ENSG00000151079,ENSG00000182255,ENSG00000111262,ENSG00000177272,ENSG00000177301,ENSG00000130037	KCNA10,KCNA7,KCNA6,KCNA4,KCNA1,KCNA3,KCNA2,KCNA5	PF02214	BTB_2	Domain	0	1.49814	0.568	0.052	0	Photoreceptor_r2
Kcnj2	Inward rectifier potassium channel 2	Potassium channel, inwardly rectifying subfamily J member 2	Probably participates in establishing action potential waveform and excitability of neuronal and muscle tissues. Inward rectifier potassium channels are characterized by a greater tendency to allow potassium to flow into the cell rather than out of it. Their voltage dependence is regulated by the concentration of extracellular potassium; as external potassium is raised, the voltage range of the c…	EB29072	OG0000587	FBgn0265042,FBgn0039081	Irk1,Irk2	ENSG00000260458,ENSG00000123700,ENSG00000120457,ENSG00000168135,ENSG00000162728,ENSG00000157542,ENSG00000184185	KCNJ18,KCNJ2,KCNJ5,KCNJ4,KCNJ9,KCNJ6,KCNJ12	PF01007	IRK	Domain	5.36205e-213	0.643049	0.257	0.007	1.07338e-208	Pigmented_Tyro1+
Kcnj5	G protein-activated inward rectifier potassium channel 4	Potassium channel, inwardly rectifying subfamily J member 5	This potassium channel is controlled by G proteins. Inward rectifier potassium channels are characterized by a greater tendency to allow potassium to flow into the cell rather than out of it. Their voltage dependence is regulated by the concentration of extracellular potassium; as external potassium is raised, the voltage range of the channel opening shifts to more positive voltages. The inward r…	EB26278	OG0000587	FBgn0265042,FBgn0039081	Irk1,Irk2	ENSG00000260458,ENSG00000123700,ENSG00000120457,ENSG00000168135,ENSG00000162728,ENSG00000157542,ENSG00000184185	KCNJ18,KCNJ2,KCNJ5,KCNJ4,KCNJ9,KCNJ6,KCNJ12	PF01007	IRK	Domain	0	1.91853	0.706	0.026	0	Pigmented_Tyro1+
Kcnn-1	Small conductance calcium-activated potassium channel protein	dSK	Forms a voltage-independent potassium channel activated by intracellular calcium. Activation is followed by membrane hyperpolarization. Thought to regulate neuronal excitability by contributing to the slow component of synaptic afterhyperpolarization.	EB04693	OG0000574	FBgn0029761	SK	ENSG00000143603,ENSG00000080709,ENSG00000104783,ENSG00000105642	KCNN3,KCNN2,KCNN4,KCNN1	PF03530	SK_channel	Family	0	0.367114	0.264	0.011	0	Photoreceptor_r1
Kdm3a	Lysine-specific demethylase 3A	[histone H3]-dimethyl-L-lysine(9) demethylase 3A {ECO:0000305}	Histone demethylase that specifically demethylates 'Lys-9' of histone H3, thereby playing a central role in histone code.	EB00944	OG0003818	FBgn0037703	JHDM2	ENSG00000115548,ENSG00000120733	KDM3A,KDM3B	PF02373	JmjC	Domain	0	0.6782	0.502	0.072	0	Photoreceptor_r1
Kdm3a	Lysine-specific demethylase 3A	[histone H3]-dimethyl-L-lysine(9) demethylase 3A {ECO:0000305}	Histone demethylase that specifically demethylates 'Lys-9' of histone H3, thereby playing a central role in histone code.	EB00944	OG0003818	FBgn0037703	JHDM2	ENSG00000115548,ENSG00000120733	KDM3A,KDM3B	PF02373	JmjC	Domain	2.25541e-07	0.28188	0.256	0.09	0.00451489	Photoreceptor_r2b
Kdm5a	Lysine-specific demethylase 5A	[histone H3]-trimethyl-L-lysine(4) demethylase 5A {ECO:0000305}	Histone demethylase that specifically demethylates 'Lys-4' of histone H3, thereby playing a central role in histone code. Does not demethylate histone H3 'Lys-9', H3 'Lys-27', H3 'Lys-36', H3 'Lys-79' or H4 'Lys-20'. Demethylates trimethylated and dimethylated but not monomethylated H3 'Lys-4' (PubMed:17320161, PubMed:17320163). Regulates specific gene transcription through DNA-binding on 5'-CCGC…	EB50670	OG0001674	FBgn0031759	lid	ENSG00000117139,ENSG00000126012,ENSG00000012817,ENSG00000073614	KDM5B,KDM5C,KDM5D,KDM5A	PF02375	JmjN	Family	1.83878e-15	0.341462	0.329	0.083	3.68087e-11	Photoreceptor_r2b
Kdm5a	Lysine-specific demethylase 5A	[histone H3]-trimethyl-L-lysine(4) demethylase 5A {ECO:0000305}	Histone demethylase that specifically demethylates 'Lys-4' of histone H3, thereby playing a central role in histone code. Does not demethylate histone H3 'Lys-9', H3 'Lys-27', H3 'Lys-36', H3 'Lys-79' or H4 'Lys-20'. Demethylates trimethylated and dimethylated but not monomethylated H3 'Lys-4' (PubMed:17320161, PubMed:17320163). Regulates specific gene transcription through DNA-binding on 5'-CCGC…	EB50670	OG0001674	FBgn0031759	lid	ENSG00000117139,ENSG00000126012,ENSG00000012817,ENSG00000073614	KDM5B,KDM5C,KDM5D,KDM5A	PF02375	JmjN	Family	1.339e-18	0.306191	0.294	0.082	2.68042e-14	Pigmented_Tyro1+
Kdm5a	Lysine-specific demethylase 5A	[histone H3]-trimethyl-L-lysine(4) demethylase 5A {ECO:0000305}	Histone demethylase that specifically demethylates 'Lys-4' of histone H3, thereby playing a central role in histone code. Does not demethylate histone H3 'Lys-9', H3 'Lys-27', H3 'Lys-36', H3 'Lys-79' or H4 'Lys-20'. Demethylates trimethylated and dimethylated but not monomethylated H3 'Lys-4' (PubMed:17320161, PubMed:17320163). Regulates specific gene transcription through DNA-binding on 5'-CCGC…	EB50670	OG0001674	FBgn0031759	lid	ENSG00000117139,ENSG00000126012,ENSG00000012817,ENSG00000073614	KDM5B,KDM5C,KDM5D,KDM5A	PF02375	JmjN	Family	5.84523e-167	0.474734	0.367	0.071	1.1701e-162	Photoreceptor_r1
Khdr3	KH domain-containing, RNA-binding, signal transduction-associated protein 3	Sam68-like mammalian protein 2	RNA-binding protein that plays a role in the regulation of alternative splicing and influences mRNA splice site selection and exon inclusion. Binds preferentially to the 5'-[AU]UAAA-3' motif in vitro (PubMed:19457263). Binds optimally to RNA containing 5'-[AU]UAA-3' as a bipartite motif spaced by more than 15 nucleotides (By similarity).	EB27263	OG0001752	FBgn0022987,FBgn0034659,FBgn0022985,FBgn0022984,FBgn0034740,FBgn0034731,FBgn0034739,FBgn0022986	qkr54B,CG4021,qkr58E-2,qkr58E-3,nsr,CG10384,CG3927,qkr58E-1	ENSG00000131773,ENSG00000121774,ENSG00000112232	KHDRBS3,KHDRBS1,KHDRBS2	PF00013	KH_1	Domain	1.0286e-88	0.44366	0.287	0.073	2.05904e-84	Photoreceptor_r1
Khdr3	KH domain-containing, RNA-binding, signal transduction-associated protein 3	Sam68-like mammalian protein 2	RNA-binding protein that plays a role in the regulation of alternative splicing and influences mRNA splice site selection and exon inclusion. Binds preferentially to the 5'-[AU]UAAA-3' motif in vitro (PubMed:19457263). Binds optimally to RNA containing 5'-[AU]UAA-3' as a bipartite motif spaced by more than 15 nucleotides (By similarity).	EB27263	OG0001752	FBgn0022987,FBgn0034659,FBgn0022985,FBgn0022984,FBgn0034740,FBgn0034731,FBgn0034739,FBgn0022986	qkr54B,CG4021,qkr58E-2,qkr58E-3,nsr,CG10384,CG3927,qkr58E-1	ENSG00000131773,ENSG00000121774,ENSG00000112232	KHDRBS3,KHDRBS1,KHDRBS2	PF00013	KH_1	Domain	7.27692e-11	0.299292	0.28	0.082	1.45669e-06	Photoreceptor_r2b
Khdr3	KH domain-containing, RNA-binding, signal transduction-associated protein 3	Sam68-like mammalian protein 2	RNA-binding protein that plays a role in the regulation of alternative splicing and influences mRNA splice site selection and exon inclusion. Binds preferentially to the 5'-[AU]UAAA-3' motif in vitro (PubMed:19457263). Binds optimally to RNA containing 5'-[AU]UAA-3' as a bipartite motif spaced by more than 15 nucleotides (By similarity).	EB27263	OG0001752	FBgn0022987,FBgn0034659,FBgn0022985,FBgn0022984,FBgn0034740,FBgn0034731,FBgn0034739,FBgn0022986	qkr54B,CG4021,qkr58E-2,qkr58E-3,nsr,CG10384,CG3927,qkr58E-1	ENSG00000131773,ENSG00000121774,ENSG00000112232	KHDRBS3,KHDRBS1,KHDRBS2	PF00013	KH_1	Domain	1.77143e-253	0.633173	0.483	0.068	3.54606e-249	White_Body
Khdr3	KH domain-containing, RNA-binding, signal transduction-associated protein 3	Sam68-like mammalian protein 2	RNA-binding protein that plays a role in the regulation of alternative splicing and influences mRNA splice site selection and exon inclusion. Binds preferentially to the 5'-[AU]UAAA-3' motif in vitro (PubMed:19457263). Binds optimally to RNA containing 5'-[AU]UAA-3' as a bipartite motif spaced by more than 15 nucleotides (By similarity).	EB27263	OG0001752	FBgn0022987,FBgn0034659,FBgn0022985,FBgn0022984,FBgn0034740,FBgn0034731,FBgn0034739,FBgn0022986	qkr54B,CG4021,qkr58E-2,qkr58E-3,nsr,CG10384,CG3927,qkr58E-1	ENSG00000131773,ENSG00000121774,ENSG00000112232	KHDRBS3,KHDRBS1,KHDRBS2	PF00013	KH_1	Domain	2.25662e-14	0.388008	0.257	0.081	4.51731e-10	Pigmented_Tyro1+
Ki13a-3	Kinesin-like protein KIF13A	-	Plus end-directed microtubule-dependent motor protein involved in intracellular transport and regulating various processes such as mannose-6-phosphate receptor (M6PR) transport to the plasma membrane, endosomal sorting during melanosome biogenesis and cytokinesis. During melanosome maturation, required for delivering melanogenic enzymes from recycling endosomes to nascent melanosomes by creating …	EB21604	OG0000827	FBgn0019968	Khc-73	ENSG00000137177,ENSG00000197892	KIF13A,KIF13B	PF12423	KIF1B	Family	4.46305e-124	0.307419	0.274	0.051	8.93413e-120	Photoreceptor_r1
Ki13a-3	Kinesin-like protein KIF13A	-	Plus end-directed microtubule-dependent motor protein involved in intracellular transport and regulating various processes such as mannose-6-phosphate receptor (M6PR) transport to the plasma membrane, endosomal sorting during melanosome biogenesis and cytokinesis. During melanosome maturation, required for delivering melanogenic enzymes from recycling endosomes to nascent melanosomes by creating …	EB21604	OG0000827	FBgn0019968	Khc-73	ENSG00000137177,ENSG00000197892	KIF13A,KIF13B	PF12423	KIF1B	Family	4.43042e-19	0.443016	0.293	0.059	8.86881e-15	Photoreceptor_r2b
Kif1a-1	Kinesin-like protein KIF1A	Unc-104- and KIF1A-related protein	Motor for anterograde axonal transport of synaptic vesicle precursors. Also required for neuronal dense core vesicles (DCVs) transport to the dendritic spines and axons. The interaction calcium- dependent with CALM1 increases vesicle motility and interaction with the scaffolding proteins PPFIA2 and TANC2 recruits DCVs to synaptic sites. {ECO:0000250|UniProtKB:F1M4A4}.	EB56190	OG0001077	FBgn0267002	unc-104	ENSG00000130294,ENSG00000129250,ENSG00000054523	KIF1A,KIF1C,KIF1B	PF00225	Kinesin	Domain	3.14003e-57	0.429192	0.28	0.021	6.2857e-53	Photoreceptor_r2b
Kif1a-2	Kinesin-like protein KIF1A	Unc-104- and KIF1A-related protein	Motor for anterograde axonal transport of synaptic vesicle precursors. Also required for neuronal dense core vesicles (DCVs) transport to the dendritic spines and axons. The interaction calcium- dependent with CALM1 increases vesicle motility and interaction with the scaffolding proteins PPFIA2 and TANC2 recruits DCVs to synaptic sites. {ECO:0000250|UniProtKB:F1M4A4}.	EB56370	OG0001077	FBgn0267002	unc-104	ENSG00000130294,ENSG00000129250,ENSG00000054523	KIF1A,KIF1C,KIF1B	PF00225	Kinesin	Domain	0	0.398826	0.285	0.043	0	Photoreceptor_r2
Kif1a-2	Kinesin-like protein KIF1A	Unc-104- and KIF1A-related protein	Motor for anterograde axonal transport of synaptic vesicle precursors. Also required for neuronal dense core vesicles (DCVs) transport to the dendritic spines and axons. The interaction calcium- dependent with CALM1 increases vesicle motility and interaction with the scaffolding proteins PPFIA2 and TANC2 recruits DCVs to synaptic sites. {ECO:0000250|UniProtKB:F1M4A4}.	EB56370	OG0001077	FBgn0267002	unc-104	ENSG00000130294,ENSG00000129250,ENSG00000054523	KIF1A,KIF1C,KIF1B	PF00225	Kinesin	Domain	2.56618e-42	0.783071	0.463	0.074	5.13698e-38	Photoreceptor_r2b
Kifa3	Kinesin-associated protein 3	Smg GDS-associated protein	Involved in tethering the chromosomes to the spindle pole and in chromosome movement. Binds to the tail domain of the KIF3A/KIF3B heterodimer to form a heterotrimeric KIF3 complex and may regulate the membrane binding of this complex (By similarity). {ECO:0000250}.	EB18953	OG0005913	FBgn0028421	Kap3	ENSG00000075945	KIFAP3	PF05804	KAP	Family	1.91544e-49	0.410514	0.28	0.024	3.83432e-45	Photoreceptor_r2b
Kinh-2	Kinesin heavy chain	Uncoordinated protein 116	Microtubule-dependent motor protein required for organelle transport (PubMed:22634595, PubMed:30254025). Plays a role in endosome transport (PubMed:22634595). Required for the transport of mitochondria along the axon of motor neurons (PubMed:30254025). Involved in the nuclear migration of hyp7 hypodermal precursor cells (PubMed:19605495, PubMed:27697906). Required for the formation of dendritic b…	EB17885	OG0001503	FBgn0001308	Khc	ENSG00000168280,ENSG00000276734,ENSG00000155980,ENSG00000170759	KIF5C,KIF5C,KIF5A,KIF5B	PF00225	Kinesin	Domain	0	0.918596	0.62	0.161	0	Photoreceptor_r2
Kinh-2	Kinesin heavy chain	Uncoordinated protein 116	Microtubule-dependent motor protein required for organelle transport (PubMed:22634595, PubMed:30254025). Plays a role in endosome transport (PubMed:22634595). Required for the transport of mitochondria along the axon of motor neurons (PubMed:30254025). Involved in the nuclear migration of hyp7 hypodermal precursor cells (PubMed:19605495, PubMed:27697906). Required for the formation of dendritic b…	EB17885	OG0001503	FBgn0001308	Khc	ENSG00000168280,ENSG00000276734,ENSG00000155980,ENSG00000170759	KIF5C,KIF5C,KIF5A,KIF5B	PF00225	Kinesin	Domain	5.10115e-63	0.827173	0.543	0.214	1.02115e-58	Lentigenic_associated
Kinh-2	Kinesin heavy chain	Uncoordinated protein 116	Microtubule-dependent motor protein required for organelle transport (PubMed:22634595, PubMed:30254025). Plays a role in endosome transport (PubMed:22634595). Required for the transport of mitochondria along the axon of motor neurons (PubMed:30254025). Involved in the nuclear migration of hyp7 hypodermal precursor cells (PubMed:19605495, PubMed:27697906). Required for the formation of dendritic b…	EB17885	OG0001503	FBgn0001308	Khc	ENSG00000168280,ENSG00000276734,ENSG00000155980,ENSG00000170759	KIF5C,KIF5C,KIF5A,KIF5B	PF00225	Kinesin	Domain	2.12858e-25	1.09968	0.683	0.222	4.26098e-21	Photoreceptor_r2b
Kinh-2	Kinesin heavy chain	Uncoordinated protein 116	Microtubule-dependent motor protein required for organelle transport (PubMed:22634595, PubMed:30254025). Plays a role in endosome transport (PubMed:22634595). Required for the transport of mitochondria along the axon of motor neurons (PubMed:30254025). Involved in the nuclear migration of hyp7 hypodermal precursor cells (PubMed:19605495, PubMed:27697906). Required for the formation of dendritic b…	EB17885	OG0001503	FBgn0001308	Khc	ENSG00000168280,ENSG00000276734,ENSG00000155980,ENSG00000170759	KIF5C,KIF5C,KIF5A,KIF5B	PF00225	Kinesin	Domain	5.46091e-69	0.326443	0.517	0.21	1.09316e-64	Photoreceptor_r1
Klc-2	Kinesin light chain	-	Kinesin is a microtubule-associated force-producing protein that may play a role in organelle transport (Probable). The light chain may function in coupling of cargo to the heavy chain or in the modulation of its ATPase activity (Probable). Recruits unc-83 (within the unc-83-unc-84 LINC complex) to the nuclear envelope during nuclear migration to mediate the link between the nuclear envelope and …	EB34828	OG0001131	FBgn0010235	Klc	ENSG00000126214,ENSG00000174996,ENSG00000104892,ENSG00000256500,ENSG00000137171	KLC1,KLC2,KLC3,AL139300.1,KLC4	PF13374	TPR_10	Repeat	3.63384e-119	0.370875	0.495	0.141	7.27422e-115	Photoreceptor_r1
Klc-2	Kinesin light chain	-	Kinesin is a microtubule-associated force-producing protein that may play a role in organelle transport (Probable). The light chain may function in coupling of cargo to the heavy chain or in the modulation of its ATPase activity (Probable). Recruits unc-83 (within the unc-83-unc-84 LINC complex) to the nuclear envelope during nuclear migration to mediate the link between the nuclear envelope and …	EB34828	OG0001131	FBgn0010235	Klc	ENSG00000126214,ENSG00000174996,ENSG00000104892,ENSG00000256500,ENSG00000137171	KLC1,KLC2,KLC3,AL139300.1,KLC4	PF13374	TPR_10	Repeat	1.23894e-26	1.01101	0.585	0.155	2.48012e-22	Photoreceptor_r2b
Klc-2	Kinesin light chain	-	Kinesin is a microtubule-associated force-producing protein that may play a role in organelle transport (Probable). The light chain may function in coupling of cargo to the heavy chain or in the modulation of its ATPase activity (Probable). Recruits unc-83 (within the unc-83-unc-84 LINC complex) to the nuclear envelope during nuclear migration to mediate the link between the nuclear envelope and …	EB34828	OG0001131	FBgn0010235	Klc	ENSG00000126214,ENSG00000174996,ENSG00000104892,ENSG00000256500,ENSG00000137171	KLC1,KLC2,KLC3,AL139300.1,KLC4	PF13374	TPR_10	Repeat	0	1.08153	0.528	0.099	0	Photoreceptor_r2
Klf1	Krueppel-like factor 1	Erythroid krueppel-like transcription factor	Transcription regulator of erythrocyte development that probably serves as a general switch factor during erythropoiesis. Is a dual regulator of fetal-to-adult globin switching. Binds to the CACCC box in the beta-globin gene promoter and acts as a preferential activator of this gene. Furthermore, it binds to the BCL11A promoter and activates expression of BCL11A, which in turn represses the HBG1 …	EB08557	OG0000086	FBgn0263239,FBgn0020378,FBgn0261705,FBgn0039169,FBgn0034946,FBgn0040765,FBgn0000233,FBgn0025679,FBgn0043364	dar1,Sp1,CG42741,Spps,CG3065,luna,btd,Klf15,cbt	ENSG00000109787,ENSG00000105610,ENSG00000170374,ENSG00000102349,ENSG00000102554,ENSG00000164651,ENSG00000169926,ENSG00000129911,ENSG00000136826,ENSG00000217236,ENSG00000163884,ENSG00000118263,ENSG00000105866,ENSG00000171872,ENSG00000185591,ENSG00000127528,ENSG00000189120,ENSG00000172059,ENSG00000119138,ENSG00000155090,ENSG00000172845,ENSG00000275746,ENSG00000118922,ENSG00000266265,ENSG00000204335…	KLF3,KLF1,SP7,KLF8,KLF5,SP8,KLF13,KLF16,KLF4,SP9,KLF15,KLF7,SP4,KLF17,SP1,KLF2,SP6,KLF11,KLF9,KLF10,SP3,KLF13,KLF12,KLF14,SP5,KLF6	PF00096	zf-C2H2	Domain	3.98297e-90	0.297457	0.277	0.066	7.97311e-86	Photoreceptor_r1
Klf1	Krueppel-like factor 1	Erythroid krueppel-like transcription factor	Transcription regulator of erythrocyte development that probably serves as a general switch factor during erythropoiesis. Is a dual regulator of fetal-to-adult globin switching. Binds to the CACCC box in the beta-globin gene promoter and acts as a preferential activator of this gene. Furthermore, it binds to the BCL11A promoter and activates expression of BCL11A, which in turn represses the HBG1 …	EB08557	OG0000086	FBgn0263239,FBgn0020378,FBgn0261705,FBgn0039169,FBgn0034946,FBgn0040765,FBgn0000233,FBgn0025679,FBgn0043364	dar1,Sp1,CG42741,Spps,CG3065,luna,btd,Klf15,cbt	ENSG00000109787,ENSG00000105610,ENSG00000170374,ENSG00000102349,ENSG00000102554,ENSG00000164651,ENSG00000169926,ENSG00000129911,ENSG00000136826,ENSG00000217236,ENSG00000163884,ENSG00000118263,ENSG00000105866,ENSG00000171872,ENSG00000185591,ENSG00000127528,ENSG00000189120,ENSG00000172059,ENSG00000119138,ENSG00000155090,ENSG00000172845,ENSG00000275746,ENSG00000118922,ENSG00000266265,ENSG00000204335…	KLF3,KLF1,SP7,KLF8,KLF5,SP8,KLF13,KLF16,KLF4,SP9,KLF15,KLF7,SP4,KLF17,SP1,KLF2,SP6,KLF11,KLF9,KLF10,SP3,KLF13,KLF12,KLF14,SP5,KLF6	PF00096	zf-C2H2	Domain	2.00205e-258	0.336888	0.261	0.046	4.0077e-254	Photoreceptor_r2
Klf5	Krueppel-like factor 5	Transcription factor BTEB2	Transcription factor that binds to GC box promoter elements.	EB28211	OG0000086	FBgn0263239,FBgn0020378,FBgn0261705,FBgn0039169,FBgn0034946,FBgn0040765,FBgn0000233,FBgn0025679,FBgn0043364	dar1,Sp1,CG42741,Spps,CG3065,luna,btd,Klf15,cbt	ENSG00000109787,ENSG00000105610,ENSG00000170374,ENSG00000102349,ENSG00000102554,ENSG00000164651,ENSG00000169926,ENSG00000129911,ENSG00000136826,ENSG00000217236,ENSG00000163884,ENSG00000118263,ENSG00000105866,ENSG00000171872,ENSG00000185591,ENSG00000127528,ENSG00000189120,ENSG00000172059,ENSG00000119138,ENSG00000155090,ENSG00000172845,ENSG00000275746,ENSG00000118922,ENSG00000266265,ENSG00000204335…	KLF3,KLF1,SP7,KLF8,KLF5,SP8,KLF13,KLF16,KLF4,SP9,KLF15,KLF7,SP4,KLF17,SP1,KLF2,SP6,KLF11,KLF9,KLF10,SP3,KLF13,KLF12,KLF14,SP5,KLF6	PF00096	zf-C2H2	Domain	4.57031e-181	1.02741	0.474	0.159	9.14884e-177	Endothelial
Klf5	Krueppel-like factor 5	Transcription factor BTEB2	Transcription factor that binds to GC box promoter elements.	EB28211	OG0000086	FBgn0263239,FBgn0020378,FBgn0261705,FBgn0039169,FBgn0034946,FBgn0040765,FBgn0000233,FBgn0025679,FBgn0043364	dar1,Sp1,CG42741,Spps,CG3065,luna,btd,Klf15,cbt	ENSG00000109787,ENSG00000105610,ENSG00000170374,ENSG00000102349,ENSG00000102554,ENSG00000164651,ENSG00000169926,ENSG00000129911,ENSG00000136826,ENSG00000217236,ENSG00000163884,ENSG00000118263,ENSG00000105866,ENSG00000171872,ENSG00000185591,ENSG00000127528,ENSG00000189120,ENSG00000172059,ENSG00000119138,ENSG00000155090,ENSG00000172845,ENSG00000275746,ENSG00000118922,ENSG00000266265,ENSG00000204335…	KLF3,KLF1,SP7,KLF8,KLF5,SP8,KLF13,KLF16,KLF4,SP9,KLF15,KLF7,SP4,KLF17,SP1,KLF2,SP6,KLF11,KLF9,KLF10,SP3,KLF13,KLF12,KLF14,SP5,KLF6	PF00096	zf-C2H2	Domain	1.53507e-59	0.338924	0.371	0.168	3.0729e-55	Circulating_Blood
Klf5	Krueppel-like factor 5	Transcription factor BTEB2	Transcription factor that binds to GC box promoter elements.	EB28211	OG0000086	FBgn0263239,FBgn0020378,FBgn0261705,FBgn0039169,FBgn0034946,FBgn0040765,FBgn0000233,FBgn0025679,FBgn0043364	dar1,Sp1,CG42741,Spps,CG3065,luna,btd,Klf15,cbt	ENSG00000109787,ENSG00000105610,ENSG00000170374,ENSG00000102349,ENSG00000102554,ENSG00000164651,ENSG00000169926,ENSG00000129911,ENSG00000136826,ENSG00000217236,ENSG00000163884,ENSG00000118263,ENSG00000105866,ENSG00000171872,ENSG00000185591,ENSG00000127528,ENSG00000189120,ENSG00000172059,ENSG00000119138,ENSG00000155090,ENSG00000172845,ENSG00000275746,ENSG00000118922,ENSG00000266265,ENSG00000204335…	KLF3,KLF1,SP7,KLF8,KLF5,SP8,KLF13,KLF16,KLF4,SP9,KLF15,KLF7,SP4,KLF17,SP1,KLF2,SP6,KLF11,KLF9,KLF10,SP3,KLF13,KLF12,KLF14,SP5,KLF6	PF00096	zf-C2H2	Domain	0	0.407989	0.437	0.118	0	Blood2
Klh38	-	-	-	EB06132	OG0000012	FBgn0038475,FBgn0040038,FBgn0001301,FBgn0040230,FBgn0031119,FBgn0036170,FBgn0037978,FBgn0262580,FBgn0032485,FBgn0034396,FBgn0030114	Keap1,klhl10,kel,dbo,CG1812,CG11714,KLHL18,CG43120,CG9426,CG15097,CG17754	ENSG00000122550,ENSG00000162413,ENSG00000076321,ENSG00000172578,ENSG00000168427,ENSG00000114796,ENSG00000167487,ENSG00000109466,ENSG00000261609,ENSG00000198642,ENSG00000187715,ENSG00000003096,ENSG00000175946,ENSG00000114648,ENSG00000124743,ENSG00000116679,ENSG00000197429,ENSG00000197705,ENSG00000102271,ENSG00000109790,ENSG00000149243,ENSG00000163376,ENSG00000179454,ENSG00000161594,ENSG00000183655…	KLHL7,KLHL21,KLHL20,KLHL6,KLHL30,KLHL24,KLHL26,KLHL2,GAN,KLHL9,KBTBD12,KLHL13,KLHL38,KLHL18,KLHL31,IVNS1ABP,IPP,KLHL14,KLHL4,KLHL5,KLHL35,KBTBD8,KLHL28,KLHL10,KLHL25,KLHL40,KLHL8,KLHL41,KLHL36,KEAP1,KBTBD2,KLHL3,KLHL17,KLHL1,KLHL12,KLHL23,ENC1	PF00651	BTB	Domain	2.2491e-164	0.327184	0.264	0.037	4.50225e-160	Photoreceptor_r1
Klhl5	-	-	-	EB40171	OG0000012	FBgn0038475,FBgn0040038,FBgn0001301,FBgn0040230,FBgn0031119,FBgn0036170,FBgn0037978,FBgn0262580,FBgn0032485,FBgn0034396,FBgn0030114	Keap1,klhl10,kel,dbo,CG1812,CG11714,KLHL18,CG43120,CG9426,CG15097,CG17754	ENSG00000122550,ENSG00000162413,ENSG00000076321,ENSG00000172578,ENSG00000168427,ENSG00000114796,ENSG00000167487,ENSG00000109466,ENSG00000261609,ENSG00000198642,ENSG00000187715,ENSG00000003096,ENSG00000175946,ENSG00000114648,ENSG00000124743,ENSG00000116679,ENSG00000197429,ENSG00000197705,ENSG00000102271,ENSG00000109790,ENSG00000149243,ENSG00000163376,ENSG00000179454,ENSG00000161594,ENSG00000183655…	KLHL7,KLHL21,KLHL20,KLHL6,KLHL30,KLHL24,KLHL26,KLHL2,GAN,KLHL9,KBTBD12,KLHL13,KLHL38,KLHL18,KLHL31,IVNS1ABP,IPP,KLHL14,KLHL4,KLHL5,KLHL35,KBTBD8,KLHL28,KLHL10,KLHL25,KLHL40,KLHL8,KLHL41,KLHL36,KEAP1,KBTBD2,KLHL3,KLHL17,KLHL1,KLHL12,KLHL23,ENC1	PF00651	BTB	Domain	4.7452e-41	0.614877	0.354	0.045	9.49894e-37	Photoreceptor_r2b
Kmt2c	Histone-lysine N-methyltransferase 2C	Myeloid/lymphoid or mixed-lineage leukemia protein 3 homolog	Histone methyltransferase. Methylates 'Lys-4' of histone H3.	EB12757	OG0001277	FBgn0023518,FBgn0263667	trr,Lpt	ENSG00000167548,ENSG00000055609	KMT2D,KMT2C	PF13771	zf-HC5HC2H	Domain	8.76195e-227	0.560443	0.464	0.085	1.75397e-222	Photoreceptor_r1
Kmt2c	Histone-lysine N-methyltransferase 2C	Myeloid/lymphoid or mixed-lineage leukemia protein 3 homolog	Histone methyltransferase. Methylates 'Lys-4' of histone H3.	EB12757	OG0001277	FBgn0023518,FBgn0263667	trr,Lpt	ENSG00000167548,ENSG00000055609	KMT2D,KMT2C	PF13771	zf-HC5HC2H	Domain	1.2088e-25	0.391961	0.375	0.099	2.41978e-21	Pigmented_Tyro1+
Kmt2c	Histone-lysine N-methyltransferase 2C	Myeloid/lymphoid or mixed-lineage leukemia protein 3 homolog	Histone methyltransferase. Methylates 'Lys-4' of histone H3.	EB12757	OG0001277	FBgn0023518,FBgn0263667	trr,Lpt	ENSG00000167548,ENSG00000055609	KMT2D,KMT2C	PF13771	zf-HC5HC2H	Domain	2.57496e-15	0.385635	0.366	0.101	5.15455e-11	Photoreceptor_r2b
Kmt2e	Inactive histone-lysine N-methyltransferase 2E {ECO:0000305}	Myeloid/lymphoid or mixed-lineage leukemia protein 5 homolog	Associates with chromatin regions downstream of transcriptional start sites of active genes and thus regulates gene transcription (By similarity). Chromatin interaction is mediated via the binding to tri-methylated histone H3 at 'Lys-4' (H3K4me3) (By similarity). Key regulator of hematopoiesis involved in terminal myeloid differentiation and in the regulation of hematopoietic stem cell (HSCs) sel…	EB24707	OG0001559	FBgn0036398	upSET	ENSG00000168137,ENSG00000005483	SETD5,KMT2E	PF00628	PHD	Domain	1.15646e-19	0.332578	0.305	0.061	2.315e-15	Photoreceptor_r2b
Kmt2e	Inactive histone-lysine N-methyltransferase 2E {ECO:0000305}	Myeloid/lymphoid or mixed-lineage leukemia protein 5 homolog	Associates with chromatin regions downstream of transcriptional start sites of active genes and thus regulates gene transcription (By similarity). Chromatin interaction is mediated via the binding to tri-methylated histone H3 at 'Lys-4' (H3K4me3) (By similarity). Key regulator of hematopoiesis involved in terminal myeloid differentiation and in the regulation of hematopoietic stem cell (HSCs) sel…	EB24707	OG0001559	FBgn0036398	upSET	ENSG00000168137,ENSG00000005483	SETD5,KMT2E	PF00628	PHD	Domain	1.03267e-252	0.465282	0.369	0.048	2.06719e-248	Photoreceptor_r1
L2gl1	Lethal(2) giant larvae protein homolog 1	Human homolog to the D-lgl gene protein	Cortical cytoskeleton protein found in a complex involved in maintaining cell polarity and epithelial integrity. Involved in the regulation of mitotic spindle orientation, proliferation, differentiation and tissue organization of neuroepithelial cells.	EB50962	OG0001998	FBgn0002121	l(2)gl	ENSG00000284137,ENSG00000073350,ENSG00000131899	LLGL1,LLGL2,LLGL1	PF08366	LLGL	Family	3.35023e-12	0.590959	0.28	0.079	6.7065e-08	Photoreceptor_r2b
L2gl1	Lethal(2) giant larvae protein homolog 1	Human homolog to the D-lgl gene protein	Cortical cytoskeleton protein found in a complex involved in maintaining cell polarity and epithelial integrity. Involved in the regulation of mitotic spindle orientation, proliferation, differentiation and tissue organization of neuroepithelial cells.	EB50962	OG0001998	FBgn0002121	l(2)gl	ENSG00000284137,ENSG00000073350,ENSG00000131899	LLGL1,LLGL2,LLGL1	PF08366	LLGL	Family	7.96351e-155	0.436545	0.287	0.064	1.59413e-150	Endothelial
Lamc1	Laminin subunit gamma-1	Laminin B2 chain	Binding to cells via a high affinity receptor, laminin is thought to mediate the attachment, migration and organization of cells into tissues during embryonic development by interacting with other extracellular matrix components.	EB43498	OG0005157	FBgn0267348	LanB2	ENSG00000050555,ENSG00000135862	LAMC3,LAMC1	PF00055	Laminin_N	Family	1.46632e-152	0.568606	0.265	0.034	2.93528e-148	White_Body
Lamp1	Lysosome-associated membrane glycoprotein 1	CD107a	Presents carbohydrate ligands to selectins. Also implicated in tumor cell metastasis.	EB31462	OG0001116	FBgn0032949	Lamp1	ENSG00000005893,ENSG00000185896	LAMP2,LAMP1	PF01299	Lamp	Family	0	0.668702	0.42	0.075	0	Endothelial
Lamp1	Lysosome-associated membrane glycoprotein 1	CD107a	Presents carbohydrate ligands to selectins. Also implicated in tumor cell metastasis.	EB31462	OG0001116	FBgn0032949	Lamp1	ENSG00000005893,ENSG00000185896	LAMP2,LAMP1	PF01299	Lamp	Family	9.18415e-61	0.258633	0.287	0.091	1.83848e-56	Photoreceptor_r1
Lar	Tyrosine-protein phosphatase Lar	dLAR	Possible cell adhesion receptor (Probable). It possesses an intrinsic protein tyrosine phosphatase activity (PTPase) (PubMed:2554325). It controls motor axon guidance (PubMed:8598047). In the developing eye, has a role in normal axonal targeting of the R7 photoreceptor, where it negatively regulates bdl (PubMed:24174674).	EB33826	OG0001934	FBgn0000464	Lar	ENSG00000282932,ENSG00000142949,ENSG00000153707,ENSG00000105426	PTPRD,PTPRF,PTPRD,PTPRS	PF00041	fn3	Domain	6.92493e-28	0.477454	0.324	0.074	1.38623e-23	Pigmented_Tyro1+
Lar	Tyrosine-protein phosphatase Lar	dLAR	Possible cell adhesion receptor (Probable). It possesses an intrinsic protein tyrosine phosphatase activity (PTPase) (PubMed:2554325). It controls motor axon guidance (PubMed:8598047). In the developing eye, has a role in normal axonal targeting of the R7 photoreceptor, where it negatively regulates bdl (PubMed:24174674).	EB33826	OG0001934	FBgn0000464	Lar	ENSG00000282932,ENSG00000142949,ENSG00000153707,ENSG00000105426	PTPRD,PTPRF,PTPRD,PTPRS	PF00041	fn3	Domain	3.43954e-203	0.552811	0.379	0.062	6.88528e-199	Photoreceptor_r1
Larp6	La-related protein 6	La ribonucleoprotein domain family member 6	Regulates the coordinated translation of type I collagen alpha-1 and alpha-2 mRNAs, CO1A1 and CO1A2. Stabilizes mRNAs through high-affinity binding of a stem-loop structure in their 5' UTR. This regulation requires VIM and MYH10 filaments, and the helicase DHX9.	EB07898	OG0005580	FBgn0033936	Achl	ENSG00000166173	LARP6	PF05383	La	Domain	3.67655e-139	0.389053	0.261	0.059	7.35972e-135	Endothelial
Lasp1-1	LIM and SH3 domain protein 1	Metastatic lymph node gene 50 protein	Plays an important role in the regulation of dynamic actin- based, cytoskeletal activities. Agonist-dependent changes in LASP1 phosphorylation may also serve to regulate actin-associated ion transport activities, not only in the parietal cell but also in certain other F-actin-rich secretory epithelial cell types (By similarity).	EB36711	OG0003206	FBgn0063485	Lasp	ENSG00000002834	LASP1	PF00412	LIM	Domain	1.86857e-86	0.33143	0.293	0.076	3.74051e-82	Photoreceptor_r1
Lat2-4	Large neutral amino acids transporter small subunit 2	Solute carrier family 7 member 8	Sodium-independent, high-affinity transport of small and large neutral amino acids such as alanine, serine, threonine, cysteine, phenylalanine, tyrosine, leucine, arginine and tryptophan, when associated with SLC3A2/4F2hc. Acts as an amino acid exchanger. Has higher affinity for L-phenylalanine than LAT1 but lower affinity for glutamine and serine. L-alanine is transported at physiological concen…	EB43299	OG0000179	FBgn0030574,FBgn0002778,FBgn0028425,FBgn0039487,FBgn0039844	sbm,mnd,JhI-21,gb,CG1607	ENSG00000103064,ENSG00000103257,ENSG00000151012,ENSG00000130876,ENSG00000092068,ENSG00000155465,ENSG00000021488	SLC7A6,SLC7A5,SLC7A11,SLC7A10,SLC7A8,SLC7A7,SLC7A9	PF13520	AA_permease_2	Family	3.0318e-151	0.541706	0.265	0.011	6.06905e-147	Pigmented_Tyro1+
Lc7l3	Luc7-like protein 3	Cisplatin resistance-associated-overexpressed protein	Binds cAMP regulatory element DNA sequence. May play a role in RNA splicing (By similarity). {ECO:0000250}.	EB53701	OG0003779	FBgn0029887	CG3198	ENSG00000108848	LUC7L3	PF03194	LUC7	Family	0	0.545789	0.401	0.028	0	Photoreceptor_r1
Ldb2	LIM domain-binding protein 2	LIM domain-binding factor CLIM1	Binds to the LIM domain of a wide variety of LIM domain- containing transcription factors.	EB01810	OG0001848	FBgn0013764	Chi	ENSG00000198728,ENSG00000169744	LDB1,LDB2	PF01803	LIM_bind	Family	8.98845e-32	0.339986	0.28	0.036	1.79931e-27	Photoreceptor_r2b
Ldlr	Low-density lipoprotein receptor	-	Binds LDL, the major cholesterol-carrying lipoprotein of plasma, and transports it into cells by endocytosis. In order to be internalized, the receptor-ligand complexes must first cluster into clathrin-coated pits. {ECO:0000250|UniProtKB:P01130}.	EB08424	OG0000928	FBgn0030706,FBgn0066101,FBgn0051092	Lrp4,LpR1,LpR2	ENSG00000157193,ENSG00000130164,ENSG00000134569,ENSG00000147852	LRP8,LDLR,LRP4,VLDLR	PF00057	Ldl_recept_a	Repeat	0	0.867058	0.493	0.052	0	Photoreceptor_r1
Ldlr	Low-density lipoprotein receptor	-	Binds LDL, the major cholesterol-carrying lipoprotein of plasma, and transports it into cells by endocytosis. In order to be internalized, the receptor-ligand complexes must first cluster into clathrin-coated pits. {ECO:0000250|UniProtKB:P01130}.	EB08424	OG0000928	FBgn0030706,FBgn0066101,FBgn0051092	Lrp4,LpR1,LpR2	ENSG00000157193,ENSG00000130164,ENSG00000134569,ENSG00000147852	LRP8,LDLR,LRP4,VLDLR	PF00057	Ldl_recept_a	Repeat	5.01405e-30	0.669086	0.39	0.07	1.00371e-25	Photoreceptor_r2b
Leg4-2	Galectin-4	Lactose-binding lectin 4	Galectin that binds lactose and a related range of sugars.	EB48504	OG0000412	FBgn0031214,FBgn0031213,FBgn0034365	CG11374,galectin,CG5335	ENSG00000105205,ENSG00000282992,ENSG00000170298,ENSG00000282902,ENSG00000178934,ENSG00000205076,ENSG00000284021,ENSG00000105198,ENSG00000168961,ENSG00000283082,ENSG00000116977,ENSG00000171747,ENSG00000131981,ENSG00000171916	CLC,LGALS4,LGALS9B,LGALS7B,LGALS7B,LGALS7,LGALS9C,LGALS13,LGALS9,LGALS7,LGALS8,LGALS4,LGALS3,LGALS9C	PF00337	Gal-bind_lectin	Domain	0	2.63881	0.828	0.081	0	Endothelial
Letm1	Mitochondrial proton/calcium exchanger protein {ECO:0000305}	Leucine zipper-EF-hand-containing transmembrane protein 1	Mitochondrial proton/calcium antiporter that mediates proton- dependent calcium efflux from mitochondrion (PubMed:19797662). Crucial for the maintenance of mitochondrial tubular networks and for the assembly of the supercomplexes of the respiratory chain (PubMed:18628306). Required for the maintenance of the tubular shape and cristae organization (PubMed:18628306). In contrast to SLC8B1/NCLX, doe…	EB11133	OG0004036	FBgn0019886		ENSG00000168924,ENSG00000165046	LETM1,LETM2	PF07766	LETM1	Family	4.20022e-129	0.305778	0.271	0.048	8.40799e-125	Photoreceptor_r1
Limd2	LIM domain-containing protein 2 {ECO:0000305}	-	Acts as an activator of the protein-kinase ILK, thereby regulating cell motility. {ECO:0000250|UniProtKB:Q9BT23}.	EB03304	OG0002430	FBgn0250819	CG33521	ENSG00000136490	LIMD2	PF00412	LIM	Domain	1.14591e-104	0.347975	0.294	0.089	2.29388e-100	Endothelial
Lipa1	Liprin-alpha-1	Protein tyrosine phosphatase receptor type f polypeptide-interacting protein alpha-1	May regulate the disassembly of focal adhesions. May localize receptor-like tyrosine phosphatases type 2A at specific sites on the plasma membrane, possibly regulating their interaction with the extracellular environment and their association with substrates.	EB52047	OG0001072	FBgn0046704	Liprin-alpha	ENSG00000143847,ENSG00000177380,ENSG00000139220,ENSG00000131626	PPFIA4,PPFIA3,PPFIA2,PPFIA1	PF00536	SAM_1	Domain	1.55784e-43	0.509143	0.366	0.045	3.11849e-39	Photoreceptor_r2b
Lipr1-3	Inactive pancreatic lipase-related protein 1	-	May function as inhibitor of dietary triglyceride digestion.	EB06014	OG0000183	FBgn0029831,FBgn0030884,FBgn0250847,FBgn0032973,FBgn0030162,FBgn0034166,FBgn0031976,FBgn0038398,FBgn0085477,FBgn0039476,FBgn0039475,FBgn0039474,FBgn0039473,FBgn0039471,FBgn0035453,FBgn0039470,FBgn0085476,FBgn0264979,FBgn0032612,FBgn0039344,FBgn0039472	CG5966,CG6847,CG14034,CG6675,CG1986,CG6472,CG7367,sxe2,CG34448,CG6271,CG6277,CG6283,CG17191,CG6295,CG10357,CG6296,CG34447,CG4267,CG13282,CG4582,CG17192	ENSG00000175445,ENSG00000101670,ENSG00000187021,ENSG00000175535,ENSG00000166035,ENSG00000266200,ENSG00000203837,ENSG00000163898,ENSG00000188992	LPL,LIPG,PNLIPRP1,PNLIP,LIPC,PNLIPRP2,PNLIPRP3,LIPH,LIPI	PF00151	Lipase	Domain	0	1.64625	0.596	0.012	0	Pigmented_Tyro1+
Lis1b	-	-	-	EB55860	OG0006750	FBgn0015754	Lis-1	ENSG00000007168	PAFAH1B1	PF00400	WD40	Repeat	0	0.442726	0.317	0.055	0	Photoreceptor_r2
Lkha4	Leukotriene A-4 hydrolase	Leukotriene A(4) hydrolase	Epoxide hydrolase that catalyzes the final step in the biosynthesis of the proinflammatory mediator leukotriene B4. Has also aminopeptidase activity. {ECO:0000269|PubMed:9287304}.	EB12376	OG0001689	FBgn0032721	CG10602	ENSG00000142327,ENSG00000111144,ENSG00000176393	RNPEPL1,LTA4H,RNPEP	PF17900	Peptidase_M1_N	Domain	0	0.609571	0.348	0.017	0	Endothelial
Lmna	Prelamin-A/C	-	Prelamin-A/C can accelerate smooth muscle cell senescence. It acts to disrupt mitosis and induce DNA damage in vascular smooth muscle cells (VSMCs), leading to mitotic failure, genomic instability, and premature senescence (By similarity). {ECO:0000250}.	EB16357	OG0001750	FBgn0010397,FBgn0002525	LamC,Lam	ENSG00000176619,ENSG00000113368,ENSG00000160789	LMNB2,LMNB1,LMNA	PF00038	Filament	Coiled-coil	5.92949e-122	0.315433	0.262	0.065	1.18696e-117	Endothelial
Lmna	Prelamin-A/C	-	Prelamin-A/C can accelerate smooth muscle cell senescence. It acts to disrupt mitosis and induce DNA damage in vascular smooth muscle cells (VSMCs), leading to mitotic failure, genomic instability, and premature senescence (By similarity). {ECO:0000250}.	EB16357	OG0001750	FBgn0010397,FBgn0002525	LamC,Lam	ENSG00000176619,ENSG00000113368,ENSG00000160789	LMNB2,LMNB1,LMNA	PF00038	Filament	Coiled-coil	2.80255e-114	0.316375	0.263	0.065	5.61015e-110	Circulating_Blood
Lpin2	Phosphatidate phosphatase LPIN2 {ECO:0000305}	Lipin-2 {ECO:0000303|PubMed:19717560}	Acts as a magnesium-dependent phosphatidate phosphatase enzyme which catalyzes the conversion of phosphatidic acid to diacylglycerol during triglyceride, phosphatidylcholine and phosphatidylethanolamine biosynthesis in the reticulum endoplasmic membrane (PubMed:17158099). Plays important roles in controlling the metabolism of fatty acids at different levels. Acts also as a nuclear transcriptional…	EB14130	OG0001849	FBgn0263593	Lpin	ENSG00000134324,ENSG00000132793,ENSG00000101577	LPIN1,LPIN3,LPIN2	PF04571	Lipin_N	Family	0	0.673028	0.49	0.045	0	Photoreceptor_r1
Lrch4	-	-	-	EB15015	OG0000410	FBgn0032633	Lrch	ENSG00000130224,ENSG00000077454,ENSG00000136141,ENSG00000186001	LRCH2,LRCH4,LRCH1,LRCH3	PF13855	LRR_8	Repeat	7.77876e-159	0.380895	0.328	0.058	1.55715e-154	Photoreceptor_r1
Luc7l	Putative RNA-binding protein Luc7-like 1	-	May bind to RNA via its Arg/Ser-rich domain.	EB20026	OG0002359	FBgn0036734	CG7564	ENSG00000269955,ENSG00000007392,ENSG00000146963	FMC1-LUC7L2,LUC7L,LUC7L2	PF03194	LUC7	Family	0	0.773869	0.501	0.068	0	Photoreceptor_r1
Luc7l	Putative RNA-binding protein Luc7-like 1	-	May bind to RNA via its Arg/Ser-rich domain.	EB20026	OG0002359	FBgn0036734	CG7564	ENSG00000269955,ENSG00000007392,ENSG00000146963	FMC1-LUC7L2,LUC7L,LUC7L2	PF03194	LUC7	Family	1.64705e-11	0.454097	0.293	0.087	3.29706e-07	Photoreceptor_r2b
M3k13	Mitogen-activated protein kinase kinase kinase 13	Mixed lineage kinase	Activates the JUN N-terminal pathway through activation of the MAP kinase kinase MAP2K7. Acts synergistically with PRDX3 to regulate the activation of NF-kappa-B in the cytosol. This activation is kinase-dependent and involves activating the IKK complex, the IKBKB- containing complex that phosphorylates inhibitors of NF-kappa-B.	EB45901	OG0003507	FBgn0036896	wnd	ENSG00000073803,ENSG00000139625	MAP3K13,MAP3K12	PF07714	PK_Tyr_Ser-Thr	Domain	0	0.566593	0.376	0.021	0	Photoreceptor_r1
M3k13	Mitogen-activated protein kinase kinase kinase 13	Mixed lineage kinase	Activates the JUN N-terminal pathway through activation of the MAP kinase kinase MAP2K7. Acts synergistically with PRDX3 to regulate the activation of NF-kappa-B in the cytosol. This activation is kinase-dependent and involves activating the IKK complex, the IKBKB- containing complex that phosphorylates inhibitors of NF-kappa-B.	EB45901	OG0003507	FBgn0036896	wnd	ENSG00000073803,ENSG00000139625	MAP3K13,MAP3K12	PF07714	PK_Tyr_Ser-Thr	Domain	6.53533e-38	0.372481	0.305	0.035	1.30824e-33	Photoreceptor_r2b
Macf1-1	Microtubule-actin cross-linking factor 1	Actin cross-linking family 7	[Isoform 2] cross-linking actin to other cytoskeletal proteins and also binds to microtubules (PubMed:16815997, PubMed:18854161, PubMed:21295697). Plays an important role in ERBB2-dependent stabilization of microtubules at the cell cortex (By similarity). Acts as a positive regulator of Wnt receptor signaling pathway and is involved in the translocation of AXIN1 and its associated complex (compos…	EB14258	OG0000709	FBgn0013733	shot	ENSG00000151914,ENSG00000127603	DST,MACF1	PF00435	Spectrin	Domain	9.7231e-25	0.56046	0.329	0.06	1.94637e-20	Photoreceptor_r2b
Macf1-1	Microtubule-actin cross-linking factor 1	Actin cross-linking family 7	[Isoform 2] cross-linking actin to other cytoskeletal proteins and also binds to microtubules (PubMed:16815997, PubMed:18854161, PubMed:21295697). Plays an important role in ERBB2-dependent stabilization of microtubules at the cell cortex (By similarity). Acts as a positive regulator of Wnt receptor signaling pathway and is involved in the translocation of AXIN1 and its associated complex (compos…	EB14258	OG0000709	FBgn0013733	shot	ENSG00000151914,ENSG00000127603	DST,MACF1	PF00435	Spectrin	Domain	3.94382e-118	0.29855	0.271	0.052	7.89474e-114	Photoreceptor_r1
Mad1	Max dimerization protein 1	Protein MAD	Transcriptional repressor. MAD binds with MAX to form a sequence-specific DNA-binding protein complex which recognizes the core sequence 5'-CAC[GA]TG-3'. MAD thus antagonizes MYC transcriptional activity by competing for MAX.	EB01380	OG0002274	-	-	ENSG00000123933,ENSG00000213347,ENSG00000059728,ENSG00000119950	MXD4,MXD3,MXD1,MXI1	PF00010	HLH	Domain	1.08472e-83	0.29274	0.277	0.07	2.17139e-79	Photoreceptor_r1
Mare1	Microtubule-associated protein RP/EB family member 1	End-binding protein 1	Plus-end tracking protein (+TIP) that binds to the plus-end of microtubules and regulates the dynamics of the microtubule cytoskeleton. Promotes cytoplasmic microtubule nucleation and elongation. May be involved in spindle function by stabilizing microtubules and anchoring them at centrosomes. Also acts as a regulator of minus-end microtubule organization: interacts with the complex formed by AKA…	EB25473	OG0001451	FBgn0027066	Eb1	ENSG00000101367,ENSG00000166974,ENSG00000084764	MAPRE1,MAPRE2,MAPRE3	PF00307	CH	Domain	2.49242e-115	0.346903	0.268	0.071	4.98932e-111	Endothelial
Mast2	Microtubule-associated serine/threonine-protein kinase 2	-	Appears to link the dystrophin/utrophin network with microtubule filaments via the syntrophins. Phosphorylation of DMD or UTRN may modulate their affinities for associated proteins. Functions in a multi-protein complex in spermatid maturation. Regulates lipopolysaccharide-induced IL-12 synthesis in macrophages by forming a complex with TRAF6, resulting in the inhibition of TRAF6 NF-kappa-B activa…	EB35811	OG0001435	FBgn0267390	dop	ENSG00000105613,ENSG00000069020,ENSG00000086015,ENSG00000099308	MAST1,MAST4,MAST2,MAST3	PF08926	DUF1908	Domain	9.66303e-195	0.405071	0.331	0.05	1.93435e-190	Photoreceptor_r1
Mast2	Microtubule-associated serine/threonine-protein kinase 2	-	Appears to link the dystrophin/utrophin network with microtubule filaments via the syntrophins. Phosphorylation of DMD or UTRN may modulate their affinities for associated proteins. Functions in a multi-protein complex in spermatid maturation. Regulates lipopolysaccharide-induced IL-12 synthesis in macrophages by forming a complex with TRAF6, resulting in the inhibition of TRAF6 NF-kappa-B activa…	EB35811	OG0001435	FBgn0267390	dop	ENSG00000105613,ENSG00000069020,ENSG00000086015,ENSG00000099308	MAST1,MAST4,MAST2,MAST3	PF08926	DUF1908	Domain	6.25894e-14	0.455785	0.256	0.061	1.25291e-09	Photoreceptor_r2b
Mbl	Muscleblind-like protein	-	Binds to RNA with repeat sequences 5'-CUG-3' and 5'-CCUG-3'.	EB22335	OG0001804	FBgn0265487	mbl	ENSG00000076770,ENSG00000139793,ENSG00000152601	MBNL3,MBNL2,MBNL1				3.1749e-264	0.364768	0.28	0.025	6.35551e-260	Photoreceptor_r1
Mboa2	Lysophospholipid acyltransferase 2	Membrane-bound O-acyltransferase domain-containing protein 2	Acyltransferase which mediates the conversion of lysophosphatidylcholine (1-acyl-sn-glycero-3-phosphocholine or LPC) into phosphatidylcholine (1,2-diacyl-sn-glycero-3-phosphocholine or PC) (LPCAT activity). To a lesser extent, also catalyzes the acylation of lysophosphatidylethanolamine (1-acyl-sn-glycero-3-phosphoethanolamine or LPE) into phosphatidylethanolamine (1,2-diacyl-sn-glycero-3- phosph…	EB21034	OG0002733	FBgn0033476	oys	ENSG00000172197,ENSG00000143797	MBOAT1,MBOAT2	PF03062	MBOAT	Family	0	0.742056	0.49	0.074	0	Photoreceptor_r1
Mboa2	Lysophospholipid acyltransferase 2	Membrane-bound O-acyltransferase domain-containing protein 2	Acyltransferase which mediates the conversion of lysophosphatidylcholine (1-acyl-sn-glycero-3-phosphocholine or LPC) into phosphatidylcholine (1,2-diacyl-sn-glycero-3-phosphocholine or PC) (LPCAT activity). To a lesser extent, also catalyzes the acylation of lysophosphatidylethanolamine (1-acyl-sn-glycero-3-phosphoethanolamine or LPE) into phosphatidylethanolamine (1,2-diacyl-sn-glycero-3- phosph…	EB21034	OG0002733	FBgn0033476	oys	ENSG00000172197,ENSG00000143797	MBOAT1,MBOAT2	PF03062	MBOAT	Family	8.86049e-208	0.347844	0.274	0.063	1.77369e-203	Photoreceptor_r2
Mbtd1	MBT domain-containing protein 1	-	Putative Polycomb group (PcG) protein. PcG proteins maintain the transcriptionally repressive state of genes, probably via a modification of chromatin, rendering it heritably changed in its expressibility (By similarity). Specifically binds to monomethylated and dimethylated 'Lys-20' on histone H4. {ECO:0000250, ECO:0000269|PubMed:19841675}.	EB08428	OG0002504	FBgn0032475	Sfmbt	ENSG00000011258,ENSG00000100395	MBTD1,L3MBTL2	PF02820	MBT	Domain	0	0.496511	0.375	0.035	0	Photoreceptor_r1
Mcf2l	Guanine nucleotide exchange factor DBS	MCF2-transforming sequence-like protein	Guanine nucleotide exchange factor that catalyzes guanine nucleotide exchange on RHOA and CDC42, and thereby contributes to the regulation of RHOA and CDC42 signaling pathways (PubMed:17000758, PubMed:11889037, PubMed:12006984). Seems to lack activity with RAC1.	EB31149	OG0001650	FBgn0050440	CG30440	ENSG00000053524,ENSG00000126217,ENSG00000101977	MCF2L2,MCF2L,MCF2	PF00621	RhoGEF	Domain	3.67319e-295	0.335571	0.252	0.017	7.35299e-291	Photoreceptor_r1
Mcf2l	Guanine nucleotide exchange factor DBS	MCF2-transforming sequence-like protein	Guanine nucleotide exchange factor that catalyzes guanine nucleotide exchange on RHOA and CDC42, and thereby contributes to the regulation of RHOA and CDC42 signaling pathways (PubMed:17000758, PubMed:11889037, PubMed:12006984). Seems to lack activity with RAC1.	EB31149	OG0001650	FBgn0050440	CG30440	ENSG00000053524,ENSG00000126217,ENSG00000101977	MCF2L2,MCF2L,MCF2	PF00621	RhoGEF	Domain	3.50546e-41	0.392392	0.268	0.026	7.01724e-37	Photoreceptor_r2b
Mcl1	Induced myeloid leukemia cell differentiation protein Mcl-1 homolog	Bcl-2-related protein EAT/mcl1	Involved in the regulation of apoptosis versus cell survival, and in the maintenance of viability but not of proliferation. Mediates its effects by interactions with a number of other regulators of apoptosis. Isoform 2 has antiapoptotic activity.	EB07273	OG0015023	-	-			PF00452	Bcl-2	Family	2.58926e-63	0.275976	0.291	0.112	5.18318e-59	Circulating_Blood
Mcl1	Induced myeloid leukemia cell differentiation protein Mcl-1 homolog	Bcl-2-related protein EAT/mcl1	Involved in the regulation of apoptosis versus cell survival, and in the maintenance of viability but not of proliferation. Mediates its effects by interactions with a number of other regulators of apoptosis. Isoform 2 has antiapoptotic activity.	EB07273	OG0015023	-	-			PF00452	Bcl-2	Family	1.32641e-122	0.417933	0.344	0.107	2.65521e-118	Endothelial
Met-2	Hepatocyte growth factor receptor	Tyrosine-protein kinase Met	(Microbial infection) Acts as a receptor for Listeria monocytogenes internalin InlB, mediating entry of the pathogen into cells. {ECO:0000269|PubMed:11081636, ECO:0000305|PubMed:17662939, ECO:0000305|PubMed:19900460}.	EB39068	OG0001962	-	-	ENSG00000164078,ENSG00000105976	MST1R,MET	PF01403	Sema	Family	1.00232e-102	0.32286	0.252	0.066	2.00645e-98	Circulating_Blood
Mex3b	RNA-binding protein MEX3B	RING finger protein 195	RNA-binding protein. May be involved in post-transcriptional regulatory mechanisms.	EB08247	OG0002687	FBgn0039920	CG11360	ENSG00000183496,ENSG00000254726,ENSG00000176624,ENSG00000181588	MEX3B,MEX3A,MEX3C,MEX3D	PF00013	KH_1	Domain	1.17026e-33	0.473832	0.26	0.093	2.34262e-29	Lentigenic_associated
Mex3b	RNA-binding protein MEX3B	RING finger protein 195	RNA-binding protein. May be involved in post-transcriptional regulatory mechanisms.	EB08247	OG0002687	FBgn0039920	CG11360	ENSG00000183496,ENSG00000254726,ENSG00000176624,ENSG00000181588	MEX3B,MEX3A,MEX3C,MEX3D	PF00013	KH_1	Domain	4.15295e-16	0.409021	0.366	0.096	8.31337e-12	Photoreceptor_r2b
Mex3b	RNA-binding protein MEX3B	RING finger protein 195	RNA-binding protein. May be involved in post-transcriptional regulatory mechanisms.	EB08247	OG0002687	FBgn0039920	CG11360	ENSG00000183496,ENSG00000254726,ENSG00000176624,ENSG00000181588	MEX3B,MEX3A,MEX3C,MEX3D	PF00013	KH_1	Domain	4.85696e-217	0.355686	0.29	0.067	9.72266e-213	Photoreceptor_r2
Mex3b	RNA-binding protein MEX3B	RING finger protein 195	RNA-binding protein. May be involved in post-transcriptional regulatory mechanisms.	EB08247	OG0002687	FBgn0039920	CG11360	ENSG00000183496,ENSG00000254726,ENSG00000176624,ENSG00000181588	MEX3B,MEX3A,MEX3C,MEX3D	PF00013	KH_1	Domain	0	0.822957	0.52	0.078	0	Photoreceptor_r1
Mfgm	Lactadherin	SED1	Medin is the main constituent of aortic medial amyloid.	EB50870	OG0000101	-	-	ENSG00000140545,ENSG00000102104,ENSG00000164176	MFGE8,RS1,EDIL3	PF00754	F5_F8_type_C	Domain	3.25357e-251	0.702215	0.316	0.009	6.513e-247	Pigmented_Tyro1+
Mfsd1-2	-	-	-	EB33653	OG0007196	FBgn0031636,FBgn0035763	CG12194,mrva	ENSG00000118855	MFSD1	PF07690	MFS_1	Family	0	0.708863	0.417	0.034	0	Endothelial
Mfsd6-2	Major facilitator superfamily domain-containing protein 6	Macrophage MHC class I receptor 2	MHC class I receptor. Binds only to H-2 class I histocompatibility antigen, K-D alpha chain (H-2K(D)).	EB54024	OG0001327	FBgn0034093,FBgn0036191,FBgn0051663	CG15706,Sugb,CG31663			PF12832	MFS_1_like	Family	0	0.424136	0.296	0.008	0	Photoreceptor_r1
Mint-1	Msx2-interacting protein	SPEN homolog	May serve as a nuclear matrix platform that organizes and integrates transcriptional responses. In osteoblasts, supports transcription activation: synergizes with RUNX2 to enhance FGFR2- mediated activation of the osteocalcin FGF-responsive element (OCFRE) (By similarity). Has also been shown to be an essential corepressor protein, which probably regulates different key pathways such as the Notch…	EB35837	OG0002032	FBgn0016977	spen	ENSG00000065526	SPEN	PF00076	RRM_1	Domain	8.22719e-12	0.292265	0.305	0.088	1.64692e-07	Photoreceptor_r2b
Mint-1	Msx2-interacting protein	SPEN homolog	May serve as a nuclear matrix platform that organizes and integrates transcriptional responses. In osteoblasts, supports transcription activation: synergizes with RUNX2 to enhance FGFR2- mediated activation of the osteocalcin FGF-responsive element (OCFRE) (By similarity). Has also been shown to be an essential corepressor protein, which probably regulates different key pathways such as the Notch…	EB35837	OG0002032	FBgn0016977	spen	ENSG00000065526	SPEN	PF00076	RRM_1	Domain	1.44942e-86	0.335104	0.299	0.079	2.90144e-82	Photoreceptor_r1
Mitf	Microphthalmia-associated transcription factor	-	Transcription factor that regulates the expression of genes with essential roles in cell differentiation, proliferation and survival. Binds to M-boxes (5'-TCATGTG-3') and symmetrical DNA sequences (E-boxes) (5'-CACGTG-3') found in the promoters of target genes, such as BCL2 and tyrosinase (TYR) (PubMed:23207919). Plays an important role in melanocyte development by regulating the expression of ty…	EB48660	OG0001445	FBgn0263112	Mitf	ENSG00000112561,ENSG00000068323,ENSG00000105967,ENSG00000187098	TFEB,TFE3,TFEC,MITF	PF15951	MITF_TFEB_C_3_N	Family	9.82735e-110	0.303052	0.269	0.098	1.96724e-105	Photoreceptor_r2
Mitf	Microphthalmia-associated transcription factor	-	Transcription factor that regulates the expression of genes with essential roles in cell differentiation, proliferation and survival. Binds to M-boxes (5'-TCATGTG-3') and symmetrical DNA sequences (E-boxes) (5'-CACGTG-3') found in the promoters of target genes, such as BCL2 and tyrosinase (TYR) (PubMed:23207919). Plays an important role in melanocyte development by regulating the expression of ty…	EB48660	OG0001445	FBgn0263112	Mitf	ENSG00000112561,ENSG00000068323,ENSG00000105967,ENSG00000187098	TFEB,TFE3,TFEC,MITF	PF15951	MITF_TFEB_C_3_N	Family	1.93731e-59	0.285893	0.275	0.11	3.87811e-55	Endothelial
Mk14-2	Mitogen-activated protein kinase 14	Mitogen-activated protein kinase p38 alpha	Serine/threonine kinase which acts as an essential component of the MAP kinase signal transduction pathway. MAPK14 is one of the four p38 MAPKs which play an important role in the cascades of cellular responses evoked by extracellular stimuli such as proinflammatory cytokines or physical stress leading to direct activation of transcription factors. Accordingly, p38 MAPKs phosphorylate a broad ran…	EB24426	OG0000336	FBgn0015765,FBgn0003256,FBgn0024846,FBgn0267339	p38a,rl,p38b,p38c	ENSG00000166484,ENSG00000185386,ENSG00000141639,ENSG00000100030,ENSG00000188130,ENSG00000069956,ENSG00000156711,ENSG00000102882,ENSG00000112062	MAPK7,MAPK11,MAPK4,MAPK1,MAPK12,MAPK6,MAPK13,MAPK3,MAPK14	PF00069	Pkinase	Domain	2.31316e-45	0.286855	0.269	0.124	4.63049e-41	Endothelial
Mknk2	MAP kinase-interacting serine/threonine-protein kinase 2	MAP kinase signal-integrating kinase 2	Serine/threonine-protein kinase that phosphorylates SFPQ/PSF, HNRNPA1 and EIF4E. May play a role in the response to environmental stress and cytokines. Appears to regulate translation by phosphorylating EIF4E, thus increasing the affinity of this protein for the 7-methylguanosine-containing mRNA cap. Required for mediating PP2A- inhibition-induced EIF4E phosphorylation. Triggers EIF4E shuttling f…	EB14774	OG0002342	FBgn0017581	Lk6	ENSG00000099875,ENSG00000079277	MKNK2,MKNK1	PF00069	Pkinase	Domain	8.01593e-290	1.15555	0.596	0.12	1.60463e-285	Photoreceptor_r1
Mknk2	MAP kinase-interacting serine/threonine-protein kinase 2	MAP kinase signal-integrating kinase 2	Serine/threonine-protein kinase that phosphorylates SFPQ/PSF, HNRNPA1 and EIF4E. May play a role in the response to environmental stress and cytokines. Appears to regulate translation by phosphorylating EIF4E, thus increasing the affinity of this protein for the 7-methylguanosine-containing mRNA cap. Required for mediating PP2A- inhibition-induced EIF4E phosphorylation. Triggers EIF4E shuttling f…	EB14774	OG0002342	FBgn0017581	Lk6	ENSG00000099875,ENSG00000079277	MKNK2,MKNK1	PF00069	Pkinase	Domain	2.06404e-173	0.418639	0.343	0.11	4.13179e-169	Photoreceptor_r2
Mlc2-1	-	-	-	EB12465	OG0000072	FBgn0011273,FBgn0000253,FBgn0004910,FBgn0040351,FBgn0004687,FBgn0035161	Acam,Cam,Eip63F-1,CG11638,Mlc-c,CG13898	ENSG00000198336,ENSG00000160808,ENSG00000160014,ENSG00000092841,ENSG00000101470,ENSG00000168530,ENSG00000178363,ENSG00000143933,ENSG00000198668,ENSG00000196465	MYL4,MYL3,CALM3,MYL6,TNNC2,MYL1,CALML3,CALM2,CALM1,MYL6B	PF13202	EF-hand_5	Domain	1.49571e-149	0.258297	0.68	0.372	2.9941e-145	Blood2
Mlc2-1	-	-	-	EB12465	OG0000072	FBgn0011273,FBgn0000253,FBgn0004910,FBgn0040351,FBgn0004687,FBgn0035161	Acam,Cam,Eip63F-1,CG11638,Mlc-c,CG13898	ENSG00000198336,ENSG00000160808,ENSG00000160014,ENSG00000092841,ENSG00000101470,ENSG00000168530,ENSG00000178363,ENSG00000143933,ENSG00000198668,ENSG00000196465	MYL4,MYL3,CALM3,MYL6,TNNC2,MYL1,CALML3,CALM2,CALM1,MYL6B	PF13202	EF-hand_5	Domain	6.39966e-44	0.531218	0.618	0.42	1.28108e-39	Endothelial
Mlc2-1	-	-	-	EB12465	OG0000072	FBgn0011273,FBgn0000253,FBgn0004910,FBgn0040351,FBgn0004687,FBgn0035161	Acam,Cam,Eip63F-1,CG11638,Mlc-c,CG13898	ENSG00000198336,ENSG00000160808,ENSG00000160014,ENSG00000092841,ENSG00000101470,ENSG00000168530,ENSG00000178363,ENSG00000143933,ENSG00000198668,ENSG00000196465	MYL4,MYL3,CALM3,MYL6,TNNC2,MYL1,CALML3,CALM2,CALM1,MYL6B	PF13202	EF-hand_5	Domain	0	1.27834	0.945	0.379	0	Blood1
Mmp19-4	Matrix metalloproteinase-19	Matrix metalloproteinase-18	Endopeptidase that degrades various components of the extracellular matrix, such as aggrecan and cartilage oligomeric matrix protein (comp), during development, haemostasis and pathological conditions (arthritic disease). May also play a role in neovascularization or angiogenesis. Hydrolyzes collagen type IV, laminin, nidogen, nascin-C isoform, fibronectin, and type I gelatin.	EB56292	OG0000129	FBgn0033438,FBgn0035049	Mmp2,Mmp1	ENSG00000118113,ENSG00000008516,ENSG00000271447,ENSG00000262406,ENSG00000167346,ENSG00000099953,ENSG00000157227,ENSG00000156103,ENSG00000196611,ENSG00000137745,ENSG00000278843,ENSG00000102996,ENSG00000149968,ENSG00000198598,ENSG00000275365,ENSG00000137674,ENSG00000137675,ENSG00000166670,ENSG00000123342,ENSG00000125966,ENSG00000137673	MMP8,MMP25,MMP28,MMP12,MMP26,MMP11,MMP14,MMP16,MMP1,MMP13,MMP28,MMP15,MMP3,MMP17,MMP11,MMP20,MMP27,MMP10,MMP19,MMP24,MMP7	PF01471	PG_binding_1	Domain	0	0.704163	0.356	0.036	0	Endothelial
Morc2	ATPase MORC2 {ECO:0000305}	Zinc finger CW-type coiled-coil domain protein 1	Essential for epigenetic silencing by the HUSH (human silencing hub) complex. Recruited by HUSH to target site in heterochromatin, the ATPase activity and homodimerization are critical for HUSH-mediated silencing (PubMed:28581500, PubMed:29440755).	EB25556	OG0005238	-	-	ENSG00000114487,ENSG00000133422	MORC1,MORC2	PF13589	HATPase_c_3	Domain	5.25392e-261	0.411135	0.302	0.03	1.05173e-256	Photoreceptor_r1
Mot12-4	Monocarboxylate transporter 12 {ECO:0000305}	Solute carrier family 16 member 12 {ECO:0000312|MGI:MGI:2147716}	Proton-linked monocarboxylate transporter that mediates creatine transport across the plasma membrane.	EB22501	OG0008103	-	-			PF07690	MFS_1	Family	3.92747e-194	0.592049	0.342	0.077	7.862e-190	Endothelial
Mot12-4	Monocarboxylate transporter 12 {ECO:0000305}	Solute carrier family 16 member 12 {ECO:0000312|MGI:MGI:2147716}	Proton-linked monocarboxylate transporter that mediates creatine transport across the plasma membrane.	EB22501	OG0008103	-	-			PF07690	MFS_1	Family	2.69363e-185	0.509264	0.416	0.081	5.3921e-181	Photoreceptor_r1
Mot14-8	Monocarboxylate transporter 14	Solute carrier family 16 member 14	Proton-linked monocarboxylate transporter. May catalyze the transport of monocarboxylates across the plasma membrane.	EB10740	OG0000063	FBgn0033955,FBgn0033028,FBgn0033913,FBgn0023549,FBgn0033095,FBgn0035173,FBgn0033657	CG12866,hrm,CG8468,Mct1,chk,CG13907,Sln	ENSG00000170190,ENSG00000163053,ENSG00000141526,ENSG00000155380,ENSG00000168679,ENSG00000152779,ENSG00000118596,ENSG00000100156,ENSG00000281917,ENSG00000174327,ENSG00000174326,ENSG00000165449	SLC16A5,SLC16A14,SLC16A3,SLC16A1,SLC16A4,SLC16A12,SLC16A7,SLC16A8,SLC16A1,SLC16A13,SLC16A11,SLC16A9	PF07690	MFS_1	Family	3.70677e-12	0.331706	0.268	0.07	7.42021e-08	Photoreceptor_r2b
Mot14-8	Monocarboxylate transporter 14	Solute carrier family 16 member 14	Proton-linked monocarboxylate transporter. May catalyze the transport of monocarboxylates across the plasma membrane.	EB10740	OG0000063	FBgn0033955,FBgn0033028,FBgn0033913,FBgn0023549,FBgn0033095,FBgn0035173,FBgn0033657	CG12866,hrm,CG8468,Mct1,chk,CG13907,Sln	ENSG00000170190,ENSG00000163053,ENSG00000141526,ENSG00000155380,ENSG00000168679,ENSG00000152779,ENSG00000118596,ENSG00000100156,ENSG00000281917,ENSG00000174327,ENSG00000174326,ENSG00000165449	SLC16A5,SLC16A14,SLC16A3,SLC16A1,SLC16A4,SLC16A12,SLC16A7,SLC16A8,SLC16A1,SLC16A13,SLC16A11,SLC16A9	PF07690	MFS_1	Family	0	0.560058	0.351	0.05	0	Endothelial
Mot14-8	Monocarboxylate transporter 14	Solute carrier family 16 member 14	Proton-linked monocarboxylate transporter. May catalyze the transport of monocarboxylates across the plasma membrane.	EB10740	OG0000063	FBgn0033955,FBgn0033028,FBgn0033913,FBgn0023549,FBgn0033095,FBgn0035173,FBgn0033657	CG12866,hrm,CG8468,Mct1,chk,CG13907,Sln	ENSG00000170190,ENSG00000163053,ENSG00000141526,ENSG00000155380,ENSG00000168679,ENSG00000152779,ENSG00000118596,ENSG00000100156,ENSG00000281917,ENSG00000174327,ENSG00000174326,ENSG00000165449	SLC16A5,SLC16A14,SLC16A3,SLC16A1,SLC16A4,SLC16A12,SLC16A7,SLC16A8,SLC16A1,SLC16A13,SLC16A11,SLC16A9	PF07690	MFS_1	Family	6.385e-165	0.441764	0.335	0.059	1.27815e-160	Photoreceptor_r1
Mot5	Monocarboxylate transporter 5	-	Proton-linked monocarboxylate transporter. Catalyzes the rapid transport across the plasma membrane of many monocarboxylates such as lactate, pyruvate, branched-chain oxo acids derived from leucine, valine and isoleucine, and the ketone bodies acetoacetate, beta-hydroxybutyrate and acetate (By similarity). {ECO:0000250}.	EB21287	OG0011920	-	-			PF07690	MFS_1	Family	0	0.428919	0.306	0.017	0	Photoreceptor_r1
Mpcp	Phosphate carrier protein, mitochondrial	Solute carrier family 25 member 3	Transport of phosphate groups from the cytosol to mitochondrial matrix. Phosphate is cotransported with H(+). May play a role regulation of the mitochondrial permeability transition pore (mPTP) (By similarity). {ECO:0000250}.	EB48914	OG0002639	FBgn0034497,FBgn0026409	Mpcp1,Mpcp2	ENSG00000075415	SLC25A3	PF01498	HTH_Tnp_Tc3_2	Family	1.27124e-232	0.354016	0.277	0.058	2.54476e-228	Photoreceptor_r2
Mpdz-2	Multiple PDZ domain protein	Multi-PDZ domain protein 1	Interacts with HTR2C and provokes its clustering at the cell surface. Member of the NMDAR signaling complex that may play a role in control of AMPAR potentiation and synaptic plasticity in excitatory synapses (By similarity). {ECO:0000250}.	EB33472	OG0001579	FBgn0038606,FBgn0067864,FBgn0001263	CG15803,Patj,inaD	ENSG00000132849,ENSG00000107186	PATJ,MPDZ	PF09045	L27_2	Domain	3.09768e-226	0.5466	0.445	0.077	6.20094e-222	Photoreceptor_r1
Mpdz-2	Multiple PDZ domain protein	Multi-PDZ domain protein 1	Interacts with HTR2C and provokes its clustering at the cell surface. Member of the NMDAR signaling complex that may play a role in control of AMPAR potentiation and synaptic plasticity in excitatory synapses (By similarity). {ECO:0000250}.	EB33472	OG0001579	FBgn0038606,FBgn0067864,FBgn0001263	CG15803,Patj,inaD	ENSG00000132849,ENSG00000107186	PATJ,MPDZ	PF09045	L27_2	Domain	0	1.14303	0.568	0.078	0	Pigmented2
Mpp5	MAGUK p55 subfamily member 5	-	(Microbial infection) Acts as an interaction partner for SARS-CoV envelope protein E which results in delayed formation of tight junctions and disregulation of cell polarity.	EB03933	OG0000433	FBgn0050021,FBgn0261873,FBgn0250785	metro,sdt,vari	ENSG00000082126,ENSG00000161647,ENSG00000105926,ENSG00000072415,ENSG00000150054,ENSG00000108852	MPP4,MPP3,MPP6,MPP5,MPP7,MPP2	PF02828	L27	Domain	1.25704e-37	0.411381	0.317	0.038	2.51633e-33	Photoreceptor_r2b
Mpp5	MAGUK p55 subfamily member 5	-	(Microbial infection) Acts as an interaction partner for SARS-CoV envelope protein E which results in delayed formation of tight junctions and disregulation of cell polarity.	EB03933	OG0000433	FBgn0050021,FBgn0261873,FBgn0250785	metro,sdt,vari	ENSG00000082126,ENSG00000161647,ENSG00000105926,ENSG00000072415,ENSG00000150054,ENSG00000108852	MPP4,MPP3,MPP6,MPP5,MPP7,MPP2	PF02828	L27	Domain	5.98576e-253	0.841818	0.334	0.03	1.19823e-248	Pigmented2
Mrm2	rRNA methyltransferase 2, mitochondrial {ECO:0000250|UniProtKB:Q9UI43}	rRNA (uridine-2'-O)-methyltransferase {ECO:0000250|UniProtKB:Q9UI43}	S-adenosyl-L-methionine-dependent 2'-O-ribose methyltransferase that catalyzes the formation of 2'-O-methyluridine at position 808 (Um808) in the mitochondrial large subunit ribosomal RNA (mtLSU rRNA), a universally conserved modification in the peptidyl transferase domain of the mtLSU rRNA. {ECO:0000250|UniProtKB:Q9UI43, ECO:0000305|PubMed:25009282}.	EB15673	OG0005340	FBgn0038737	CG11447	ENSG00000122687	MRM2	PF01728	FtsJ	Family	1.2286e-114	0.311962	0.256	0.065	2.4594e-110	Endothelial
Mrp1-5	Multidrug resistance-associated protein 1 {ECO:0000305}	Leukotriene C(4) transporter	Mediates export of organic anions and drugs from the cytoplasm (PubMed:7961706, PubMed:16230346, PubMed:9281595, PubMed:10064732, PubMed:11114332). Mediates ATP-dependent transport of glutathione and glutathione conjugates, leukotriene C4, estradiol-17- beta-o-glucuronide, methotrexate, antiviral drugs and other xenobiotics (PubMed:7961706, PubMed:16230346, PubMed:9281595, PubMed:10064732, PubMed…	EB11574	OG0000067	FBgn0263316,FBgn0032456,FBgn0039207,FBgn0032018,FBgn0032026,FBgn0051792,FBgn0051793,FBgn0028675,FBgn0034612,FBgn0032908,FBgn0039644,FBgn0039645,FBgn0038740,FBgn0010549	Mrp4,MRP,CG5789,CG7806,CG7627,CG31792,CG31793,Sur,CG10505,CG9270,rdog,CG11898,CG4562,l(2)03659	ENSG00000140798,ENSG00000275331,ENSG00000006071,ENSG00000278183,ENSG00000125257,ENSG00000108846,ENSG00000023839,ENSG00000069431,ENSG00000114770,ENSG00000091262,ENSG00000124574,ENSG00000103222,ENSG00000121270	ABCC12,ABCC6,ABCC8,ABCC1,ABCC4,ABCC3,ABCC2,ABCC9,ABCC5,ABCC6,ABCC10,ABCC1,ABCC11	PF00664	ABC_membrane	Family	2.24211e-163	0.552658	0.331	0.016	4.48825e-159	Pigmented_Tyro1+
Msi2h	RNA-binding protein Musashi homolog 2	-	RNA binding protein that regulates the expression of target mRNAs at the translation level. May play a role in the proliferation and maintenance of stem cells in the central nervous system.	EB02250	OG0000763	FBgn0260943,FBgn0011666,FBgn0004838	Rbp6,msi,Hrb27C	ENSG00000071626,ENSG00000153944,ENSG00000135097	DAZAP1,MSI2,MSI1	PF00076	RRM_1	Domain	3.75174e-24	0.469756	0.317	0.056	7.51023e-20	Photoreceptor_r2b
Msi2h	RNA-binding protein Musashi homolog 2	-	RNA binding protein that regulates the expression of target mRNAs at the translation level. May play a role in the proliferation and maintenance of stem cells in the central nervous system.	EB02250	OG0000763	FBgn0260943,FBgn0011666,FBgn0004838	Rbp6,msi,Hrb27C	ENSG00000071626,ENSG00000153944,ENSG00000135097	DAZAP1,MSI2,MSI1	PF00076	RRM_1	Domain	0	1.08978	0.612	0.031	0	Photoreceptor_r1
MT-atp6-0	NA	NA	NA	NA	NA	NA	NA	NA	NA	NA	NA	NA	0.000203247	0.694002	0.596	0.47	1	Pigmented_Tyro1+
MT-atp6-0	NA	NA	NA	NA	NA	NA	NA	NA	NA	NA	NA	NA	1.93268e-293	1.3976	0.728	0.431	3.86884e-289	Photoreceptor_r2
MT-atp6-0	NA	NA	NA	NA	NA	NA	NA	NA	NA	NA	NA	NA	3.84623e-68	1.2951	0.673	0.462	7.69938e-64	Photoreceptor_r1
MT-atp6-0	NA	NA	NA	NA	NA	NA	NA	NA	NA	NA	NA	NA	2.23507e-06	0.993486	0.671	0.47	0.0447416	Photoreceptor_r2b
MT-atp8	NA	NA	NA	NA	NA	NA	NA	NA	NA	NA	NA	NA	0.0057153	0.446526	0.61	0.518	1	Pigmented_Tyro1+
MT-atp8	NA	NA	NA	NA	NA	NA	NA	NA	NA	NA	NA	NA	0	1.71219	0.829	0.47	0	Photoreceptor_r2
MT-atp8	NA	NA	NA	NA	NA	NA	NA	NA	NA	NA	NA	NA	2.84063e-45	0.380576	0.817	0.509	5.68637e-41	Pigmented2
MT-atp8	NA	NA	NA	NA	NA	NA	NA	NA	NA	NA	NA	NA	2.50559e-83	1.34472	0.755	0.508	5.01568e-79	Photoreceptor_r1
MT-atp8	NA	NA	NA	NA	NA	NA	NA	NA	NA	NA	NA	NA	0.00275381	0.599227	0.61	0.518	1	Photoreceptor_r2b
MT-cob	NA	NA	NA	NA	NA	NA	NA	NA	NA	NA	NA	NA	2.79084e-80	1.34148	0.767	0.526	5.58671e-76	Photoreceptor_r1
MT-cob	NA	NA	NA	NA	NA	NA	NA	NA	NA	NA	NA	NA	2.64866e-256	1.42196	0.757	0.502	5.30208e-252	Photoreceptor_r2
MT-cob	NA	NA	NA	NA	NA	NA	NA	NA	NA	NA	NA	NA	7.98377e-29	0.595871	0.655	0.528	1.59819e-24	Endothelial
MT-cob	NA	NA	NA	NA	NA	NA	NA	NA	NA	NA	NA	NA	6.69534e-08	1.16575	0.768	0.536	0.00134027	Photoreceptor_r2b
MT-cob	NA	NA	NA	NA	NA	NA	NA	NA	NA	NA	NA	NA	3.96213e-05	0.906932	0.684	0.536	0.793139	Pigmented_Tyro1+
MT-cox1	NA	NA	NA	NA	NA	NA	NA	NA	NA	NA	NA	NA	3.43324e-78	1.6921	0.873	0.746	6.87266e-74	Photoreceptor_r1
MT-cox1	NA	NA	NA	NA	NA	NA	NA	NA	NA	NA	NA	NA	6.68797e-07	1.06698	0.866	0.751	0.013388	Photoreceptor_r2b
MT-cox1	NA	NA	NA	NA	NA	NA	NA	NA	NA	NA	NA	NA	2.30056e-292	1.74568	0.881	0.731	4.60525e-288	Photoreceptor_r2
MT-cox2	NA	NA	NA	NA	NA	NA	NA	NA	NA	NA	NA	NA	0.00106748	0.714288	0.846	0.749	1	Pigmented_Tyro1+
MT-cox2	NA	NA	NA	NA	NA	NA	NA	NA	NA	NA	NA	NA	2.36574e-08	1.09127	0.89	0.749	0.000473574	Photoreceptor_r2b
MT-cox2	NA	NA	NA	NA	NA	NA	NA	NA	NA	NA	NA	NA	7.02564e-93	1.84512	0.9	0.743	1.40639e-88	Photoreceptor_r1
MT-cox2	NA	NA	NA	NA	NA	NA	NA	NA	NA	NA	NA	NA	1.35685e-272	1.97233	0.861	0.733	2.71615e-268	Photoreceptor_r2
MT-cox3	NA	NA	NA	NA	NA	NA	NA	NA	NA	NA	NA	NA	0	2.18392	0.911	0.765	0	Photoreceptor_r2
MT-cox3	NA	NA	NA	NA	NA	NA	NA	NA	NA	NA	NA	NA	2.84043e-60	1.78265	0.852	0.781	5.68597e-56	Photoreceptor_r1
MT-cox3	NA	NA	NA	NA	NA	NA	NA	NA	NA	NA	NA	NA	0.000314278	0.867296	0.866	0.784	1	Photoreceptor_r2b
MT-cox3	NA	NA	NA	NA	NA	NA	NA	NA	NA	NA	NA	NA	0.00322909	0.58537	0.816	0.784	1	Pigmented_Tyro1+
MT-nad1-a	NA	NA	NA	NA	NA	NA	NA	NA	NA	NA	NA	NA	1.09256e-86	0.432564	0.436	0.149	2.18708e-82	Photoreceptor_r1
MT-nad1-a	NA	NA	NA	NA	NA	NA	NA	NA	NA	NA	NA	NA	8.29918e-25	0.454344	0.324	0.157	1.66133e-20	Pigmented2
MT-nad1-a	NA	NA	NA	NA	NA	NA	NA	NA	NA	NA	NA	NA	0	0.720779	0.457	0.115	0	Photoreceptor_r2
MT-nad1-b	NA	NA	NA	NA	NA	NA	NA	NA	NA	NA	NA	NA	2.72225e-06	0.880745	0.596	0.416	0.054494	Pigmented_Tyro1+
MT-nad1-b	NA	NA	NA	NA	NA	NA	NA	NA	NA	NA	NA	NA	4.92637e-93	1.49285	0.703	0.404	9.86161e-89	Photoreceptor_r1
MT-nad1-b	NA	NA	NA	NA	NA	NA	NA	NA	NA	NA	NA	NA	0	1.89426	0.73	0.368	0	Photoreceptor_r2
MT-nad1-b	NA	NA	NA	NA	NA	NA	NA	NA	NA	NA	NA	NA	3.82197e-08	1.00657	0.707	0.416	0.000765081	Photoreceptor_r2b
MT-nad1-b	NA	NA	NA	NA	NA	NA	NA	NA	NA	NA	NA	NA	3.06841e-43	0.412362	0.732	0.407	6.14235e-39	Pigmented2
MT-nad2-0	NA	NA	NA	NA	NA	NA	NA	NA	NA	NA	NA	NA	1.58572e-09	0.931466	0.841	0.591	3.1743e-05	Photoreceptor_r2b
MT-nad2-0	NA	NA	NA	NA	NA	NA	NA	NA	NA	NA	NA	NA	1.2817e-71	1.57162	0.772	0.584	2.5657e-67	Photoreceptor_r1
MT-nad2-0	NA	NA	NA	NA	NA	NA	NA	NA	NA	NA	NA	NA	0.00310495	0.559243	0.691	0.592	1	Pigmented_Tyro1+
MT-nad2-0	NA	NA	NA	NA	NA	NA	NA	NA	NA	NA	NA	NA	0	1.99317	0.828	0.555	0	Photoreceptor_r2
MT-nad3	NA	NA	NA	NA	NA	NA	NA	NA	NA	NA	NA	NA	6.35957e-08	0.577655	0.86	0.651	0.00127306	Pigmented_Tyro1+
MT-nad3	NA	NA	NA	NA	NA	NA	NA	NA	NA	NA	NA	NA	0	1.85898	0.885	0.616	0	Photoreceptor_r2
MT-nad3	NA	NA	NA	NA	NA	NA	NA	NA	NA	NA	NA	NA	8.21034e-102	1.5907	0.876	0.643	1.64355e-97	Photoreceptor_r1
MT-nad3	NA	NA	NA	NA	NA	NA	NA	NA	NA	NA	NA	NA	2.69298e-09	0.923977	0.854	0.652	5.39081e-05	Photoreceptor_r2b
MT-nad4	NA	NA	NA	NA	NA	NA	NA	NA	NA	NA	NA	NA	7.25362e-07	0.58417	0.699	0.479	0.0145203	Pigmented_Tyro1+
MT-nad4	NA	NA	NA	NA	NA	NA	NA	NA	NA	NA	NA	NA	6.5117e-291	1.26194	0.745	0.439	1.30351e-286	Photoreceptor_r2
MT-nad4	NA	NA	NA	NA	NA	NA	NA	NA	NA	NA	NA	NA	5.9292e-35	0.44161	0.745	0.472	1.18691e-30	Pigmented2
MT-nad4	NA	NA	NA	NA	NA	NA	NA	NA	NA	NA	NA	NA	1.48929e-06	0.691722	0.72	0.48	0.0298125	Photoreceptor_r2b
MT-nad4	NA	NA	NA	NA	NA	NA	NA	NA	NA	NA	NA	NA	9.31423e-79	1.0423	0.735	0.469	1.86452e-74	Photoreceptor_r1
MT-nad4	NA	NA	NA	NA	NA	NA	NA	NA	NA	NA	NA	NA	3.25996e-19	0.284945	0.597	0.472	6.52578e-15	Endothelial
MT-nad5	NA	NA	NA	NA	NA	NA	NA	NA	NA	NA	NA	NA	2.50631e-07	0.829643	1	0.958	0.00501713	Pigmented_Tyro1+
MT-nad5	NA	NA	NA	NA	NA	NA	NA	NA	NA	NA	NA	NA	2.98746e-248	2.01706	0.975	0.956	5.98029e-244	Photoreceptor_r2
MT-nad5	NA	NA	NA	NA	NA	NA	NA	NA	NA	NA	NA	NA	4.27609e-07	1.00036	1	0.959	0.00855987	Photoreceptor_r2b
MT-nad5	NA	NA	NA	NA	NA	NA	NA	NA	NA	NA	NA	NA	2.41874e-86	1.7389	0.993	0.957	4.84184e-82	Photoreceptor_r1
MT-nad6	NA	NA	NA	NA	NA	NA	NA	NA	NA	NA	NA	NA	0.000345371	0.51304	0.551	0.418	1	Pigmented_Tyro1+
MT-nad6	NA	NA	NA	NA	NA	NA	NA	NA	NA	NA	NA	NA	1.53276e-100	1.54823	0.71	0.405	3.06827e-96	Photoreceptor_r1
MT-nad6	NA	NA	NA	NA	NA	NA	NA	NA	NA	NA	NA	NA	0	1.84343	0.711	0.373	0	Photoreceptor_r2
MT-nad6	NA	NA	NA	NA	NA	NA	NA	NA	NA	NA	NA	NA	0.000184671	0.813882	0.585	0.418	1	Photoreceptor_r2b
My18a-1	Unconventional myosin-XVIIIa	Surfactant protein receptor SP-R210 {ECO:0000303|PubMed:25965346}	May link Golgi membranes to the cytoskeleton and participate in the tensile force required for vesicle budding from the Golgi.	EB25065	OG0002834	FBgn0026059	Mhcl	ENSG00000133454,ENSG00000196535	MYO18B,MYO18A				3.16702e-107	0.344712	0.315	0.074	6.33974e-103	Photoreceptor_r1
Myl9	Myosin regulatory light polypeptide 9	Myosin regulatory light chain MRLC1	Myosin regulatory subunit that plays an important role in regulation of both smooth muscle and nonmuscle cell Fibroblast activity via its phosphorylation. Implicated in cytokinesis, receptor capping, and cell locomotion. {ECO:0000269|PubMed:11942626, ECO:0000269|PubMed:2526655}.	EB06505	OG0000664	FBgn0002773,FBgn0003514	Mlc2,sqh	ENSG00000101335,ENSG00000118680,ENSG00000101608,ENSG00000215375	MYL9,MYL12B,MYL12A,MYL5	PF00036	EF-hand_1	Domain	0	0.53558	0.623	0.249	0	Blood2
Myl9	Myosin regulatory light polypeptide 9	Myosin regulatory light chain MRLC1	Myosin regulatory subunit that plays an important role in regulation of both smooth muscle and nonmuscle cell Fibroblast activity via its phosphorylation. Implicated in cytokinesis, receptor capping, and cell locomotion. {ECO:0000269|PubMed:11942626, ECO:0000269|PubMed:2526655}.	EB06505	OG0000664	FBgn0002773,FBgn0003514	Mlc2,sqh	ENSG00000101335,ENSG00000118680,ENSG00000101608,ENSG00000215375	MYL9,MYL12B,MYL12A,MYL5	PF00036	EF-hand_1	Domain	1.10028e-76	0.500115	0.556	0.306	2.20254e-72	Endothelial
Myl9	Myosin regulatory light polypeptide 9	Myosin regulatory light chain MRLC1	Myosin regulatory subunit that plays an important role in regulation of both smooth muscle and nonmuscle cell Fibroblast activity via its phosphorylation. Implicated in cytokinesis, receptor capping, and cell locomotion. {ECO:0000269|PubMed:11942626, ECO:0000269|PubMed:2526655}.	EB06505	OG0000664	FBgn0002773,FBgn0003514	Mlc2,sqh	ENSG00000101335,ENSG00000118680,ENSG00000101608,ENSG00000215375	MYL9,MYL12B,MYL12A,MYL5	PF00036	EF-hand_1	Domain	4.13068e-98	0.359531	0.576	0.297	8.2688e-94	Blood1
Myo10	Unconventional myosin-X	Unconventional myosin-10	[Isoform Headless] regulator of isoform 1, suppressing its filopodia-inducing and axon outgrowth-promoting activities. In hippocampal neurons, it increases VASP retention in spine heads to induce spine formation and spine head expansion.	EB03929	OG0006347	FBgn0267431	Myo81F			PF00784	MyTH4	Family	2.89212e-18	0.462002	0.305	0.067	5.78945e-14	Photoreceptor_r2b
Myo3b-1	Myosin-IIIb	-	Probable actin-based motor with a protein kinase activity.	EB26614	OG0000648	FBgn0002938	ninaC	ENSG00000095777,ENSG00000041515,ENSG00000071909,ENSG00000282848	MYO3A,MYO16,MYO3B,	PF00063	Myosin_head	Domain	1.19986e-63	1.06302	0.562	0.226	2.40188e-59	Pigmented2
Myo3b-1	Myosin-IIIb	-	Probable actin-based motor with a protein kinase activity.	EB26614	OG0000648	FBgn0002938	ninaC	ENSG00000095777,ENSG00000041515,ENSG00000071909,ENSG00000282848	MYO3A,MYO16,MYO3B,	PF00063	Myosin_head	Domain	0	2.19235	0.695	0.164	0	Photoreceptor_r2
Myo3b-1	Myosin-IIIb	-	Probable actin-based motor with a protein kinase activity.	EB26614	OG0000648	FBgn0002938	ninaC	ENSG00000095777,ENSG00000041515,ENSG00000071909,ENSG00000282848	MYO3A,MYO16,MYO3B,	PF00063	Myosin_head	Domain	4.32856e-231	0.734062	0.78	0.211	8.66492e-227	Photoreceptor_r1
Myo5a-3	Unconventional myosin-Va	Myoxin	Processive actin-based motor that can move in large steps approximating the 36-nm pseudo-repeat of the actin filament. Involved in melanosome transport. Also mediates the transport of vesicles to the plasma membrane. May also be required for some polarization process involved in dendrite formation. {ECO:0000269|PubMed:10448864}.	EB00495	OG0001010	FBgn0261397	didum	ENSG00000197535,ENSG00000167306,ENSG00000278372,ENSG00000128833,ENSG00000278259	MYO5A,MYO5B,MYO19,MYO5C,MYO19	PF00063	Myosin_head	Domain	0	0.45135	0.315	0.015	0	Photoreceptor_r1
Myo6	Unconventional myosin-VI	Unconventional myosin-6	Myosins are actin-based motor molecules with ATPase activity (PubMed:11906161). Unconventional myosins serve in intracellular movements (PubMed:11906161). Myosin 6 is a reverse-direction motor protein that moves towards the minus-end of actin filaments (By similarity). Has slow rate of actin-activated ADP release due to weak ATP binding (By similarity). Functions in a variety of intracellular pro…	EB25883	OG0002863	FBgn0011225	jar	ENSG00000196586	MYO6	PF00063	Myosin_head	Domain	9.90203e-74	0.757084	0.434	0.059	1.98219e-69	Pigmented_Tyro1+
Myo6	Unconventional myosin-VI	Unconventional myosin-6	Myosins are actin-based motor molecules with ATPase activity (PubMed:11906161). Unconventional myosins serve in intracellular movements (PubMed:11906161). Myosin 6 is a reverse-direction motor protein that moves towards the minus-end of actin filaments (By similarity). Has slow rate of actin-activated ADP release due to weak ATP binding (By similarity). Functions in a variety of intracellular pro…	EB25883	OG0002863	FBgn0011225	jar	ENSG00000196586	MYO6	PF00063	Myosin_head	Domain	1.79018e-23	0.451718	0.329	0.061	3.58357e-19	Photoreceptor_r2b
Myo7a-3	Unconventional myosin-VIIa	-	Myosins are actin-based motor molecules with ATPase activity.	EB22631	OG0001366	FBgn0000317,FBgn0040299	ck,Myo28B1	ENSG00000169994,ENSG00000137474	MYO7B,MYO7A	PF00063	Myosin_head	Domain	4.16767e-156	0.636183	0.461	0.108	8.34285e-152	Photoreceptor_r1
Myo7a-3	Unconventional myosin-VIIa	-	Myosins are actin-based motor molecules with ATPase activity.	EB22631	OG0001366	FBgn0000317,FBgn0040299	ck,Myo28B1	ENSG00000169994,ENSG00000137474	MYO7B,MYO7A	PF00063	Myosin_head	Domain	1.37405e-12	0.446293	0.39	0.122	2.75057e-08	Photoreceptor_r2b
Myo7a-3	Unconventional myosin-VIIa	-	Myosins are actin-based motor molecules with ATPase activity.	EB22631	OG0001366	FBgn0000317,FBgn0040299	ck,Myo28B1	ENSG00000169994,ENSG00000137474	MYO7B,MYO7A	PF00063	Myosin_head	Domain	0	1.08365	0.488	0.066	0	Photoreceptor_r2
Myof	Myoferlin	Fer-1-like protein 3	Calcium/phospholipid-binding protein that plays a role in the plasmalemma repair mechanism of endothelial cells that permits rapid resealing of membranes disrupted by mechanical stress. Involved in endocytic recycling. Implicated in VEGF signal transduction by regulating the levels of the receptor KDR.	EB12024	OG0000434	FBgn0266757	mfr	ENSG00000135636,ENSG00000115155,ENSG00000138119,ENSG00000214814,ENSG00000249715	DYSF,OTOF,MYOF,FER1L6,FER1L5	PF00168	C2	Domain	6.17643e-130	0.497861	0.319	0.093	1.2364e-125	Endothelial
Myph-2	-	-	-	EB23046	OG0000691	FBgn0035499,FBgn0002789,FBgn0038774	Chd64,Mp20,CG5023	ENSG00000149591,ENSG00000144834,ENSG00000158710	TAGLN,TAGLN3,TAGLN2	PF00307	CH	Domain	1.29462e-35	0.375143	0.566	0.374	2.59156e-31	Circulating_Blood
Myph-2	-	-	-	EB23046	OG0000691	FBgn0035499,FBgn0002789,FBgn0038774	Chd64,Mp20,CG5023	ENSG00000149591,ENSG00000144834,ENSG00000158710	TAGLN,TAGLN3,TAGLN2	PF00307	CH	Domain	9.38852e-17	0.778898	0.706	0.384	1.87939e-12	Pigmented_Tyro1+
Myph-2	-	-	-	EB23046	OG0000691	FBgn0035499,FBgn0002789,FBgn0038774	Chd64,Mp20,CG5023	ENSG00000149591,ENSG00000144834,ENSG00000158710	TAGLN,TAGLN3,TAGLN2	PF00307	CH	Domain	0	2.15706	0.862	0.35	0	Endothelial
Mysn	Myosin heavy chain, non-muscle	Zipper protein	Nonmuscle myosin appears to be responsible for cellularization. Required for morphogenesis and cytokinesis (PubMed:24786584). Necessary for auditory transduction: plays a role in Johnston's organ organization by acting in scolopidial apical attachment (PubMed:27331610). Interaction with the myosin ck may be important for this function (PubMed:27331610).	EB39030	OG0000175	FBgn0265434,FBgn0264695,FBgn0003149	zip,Mhc,Prm	ENSG00000133020,ENSG00000144821,ENSG00000125414,ENSG00000276480,ENSG00000197616,ENSG00000100345,ENSG00000006788,ENSG00000105357,ENSG00000109061,ENSG00000078814,ENSG00000109063,ENSG00000264424,ENSG00000092054,ENSG00000133026,ENSG00000133392	MYH8,MYH15,MYH2,MYH11,MYH6,MYH9,MYH13,MYH14,MYH1,MYH7B,MYH3,MYH4,MYH7,MYH10,MYH11	PF02736	Myosin_N	Domain	3.54727e-234	0.422115	0.457	0.176	7.10092e-230	Blood2
Mysn	Myosin heavy chain, non-muscle	Zipper protein	Nonmuscle myosin appears to be responsible for cellularization. Required for morphogenesis and cytokinesis (PubMed:24786584). Necessary for auditory transduction: plays a role in Johnston's organ organization by acting in scolopidial apical attachment (PubMed:27331610). Interaction with the myosin ck may be important for this function (PubMed:27331610).	EB39030	OG0000175	FBgn0265434,FBgn0264695,FBgn0003149	zip,Mhc,Prm	ENSG00000133020,ENSG00000144821,ENSG00000125414,ENSG00000276480,ENSG00000197616,ENSG00000100345,ENSG00000006788,ENSG00000105357,ENSG00000109061,ENSG00000078814,ENSG00000109063,ENSG00000264424,ENSG00000092054,ENSG00000133026,ENSG00000133392	MYH8,MYH15,MYH2,MYH11,MYH6,MYH9,MYH13,MYH14,MYH1,MYH7B,MYH3,MYH4,MYH7,MYH10,MYH11	PF02736	Myosin_N	Domain	1.02537e-47	0.47922	0.387	0.22	2.05259e-43	Endothelial
Myt1	Myelin transcription factor 1	Proteolipid protein-binding protein	Binds to the promoter region of genes encoding proteolipid proteins of the central nervous system. May play a role in the development of neurons and oligodendroglia in the CNS. May regulate a critical transition point in oligodendrocyte lineage development by modulating oligodendrocyte progenitor proliferation relative to terminal differentiation and up-regulation of myelin gene transcription. {E…	EB00223	OG0001594	FBgn0263772	CG43689	ENSG00000196132,ENSG00000186487,ENSG00000276876,ENSG00000275018,ENSG00000147488	MYT1,MYT1L,MYT1,AL121581.1,ST18	PF01530	zf-C2HC	Family	1.29556e-119	0.504575	0.39	0.019	2.59346e-115	Photoreceptor_r2b
Nac2	Sodium/calcium exchanger 2	Solute carrier family 8 member 2	Mediates the electrogenic exchange of Ca(2+) against Na(+) ions across the cell membrane, and thereby contributes to the regulation of cytoplasmic Ca(2+) levels and Ca(2+)-dependent cellular processes. Contributes to cellular Ca(2+) homeostasis in excitable cells. Contributes to the rapid decrease of cytoplasmic Ca(2+) levels back to baseline after neuronal activation, and thereby contributes to …	EB04418	OG0010646	-	-			PF01699	Na_Ca_ex	Family	0	0.85668	0.464	0.015	0	Photoreceptor_r1
Nac3-2	Sodium/calcium exchanger 3	Solute carrier family 8 member 3	Mediates the electrogenic exchange of Ca(2+) against Na(+) ions across the cell membrane, and thereby contributes to the regulation of cytoplasmic Ca(2+) levels and Ca(2+)-dependent cellular processes. Contributes to cellular Ca(2+) homeostasis in excitable cells, both in muscle and in brain (PubMed:14722618, PubMed:21593315).	EB04190	OG0000532	FBgn0013995	Calx	ENSG00000183023,ENSG00000100678,ENSG00000118160	SLC8A1,SLC8A3,SLC8A2	PF03160	Calx-beta	Domain	0	0.638685	0.423	0.038	0	Photoreceptor_r1
Naca	Nascent polypeptide-associated complex subunit alpha	Hom s 2	Prevents inappropriate targeting of non-secretory polypeptides to the endoplasmic reticulum (ER). Binds to nascent polypeptide chains as they emerge from the ribosome and blocks their interaction with the signal recognition particle (SRP), which normally targets nascent secretory peptides to the ER. Also reduces the inherent affinity of ribosomes for protein translocation sites in the ER membrane…	EB19956	OG0003018	FBgn0031296,FBgn0086904	CG4415,Nacalpha	ENSG00000136274,ENSG00000253506,ENSG00000196531	NACAD,NACA2,NACA	PF01849	NAC	Family	3.54937e-40	0.273985	0.342	0.18	7.10513e-36	Endothelial
Nags	N-acetylglutamate synthase, mitochondrial	Amino-acid acetyltransferase	Plays a role in the regulation of ureagenesis by producing the essential cofactor N-acetylglutamate (NAG), thus modulating carbamoylphosphate synthase I (CPS1) activity.	EB19082	OG0009197	-	-	ENSG00000161653	NAGS	PF04768	NAT	Family	0	0.647605	0.411	0.029	0	Photoreceptor_r1
Nbea-1	Putative neurobeachin homolog	Suppressor enhancer of lin-12	Binds to type II regulatory subunits of protein kinase A and anchors/targets them to the membrane. May anchor the kinase to cytoskeletal and/or organelle-associated proteins (By similarity).	EB06671	OG0001143	FBgn0266098	rg	ENSG00000198589,ENSG00000172915	LRBA,NBEA	PF13385	Laminin_G_3	Domain	2.25471e-53	0.38879	0.268	0.02	4.51348e-49	Photoreceptor_r2b
Nbea-2	Putative neurobeachin homolog	Suppressor enhancer of lin-12	Binds to type II regulatory subunits of protein kinase A and anchors/targets them to the membrane. May anchor the kinase to cytoskeletal and/or organelle-associated proteins (By similarity).	EB34479	-	-	-						1.78587e-95	0.763657	0.402	0.026	3.57495e-91	Photoreceptor_r2b
Nbea-3	Putative neurobeachin homolog	Suppressor enhancer of lin-12	Binds to type II regulatory subunits of protein kinase A and anchors/targets them to the membrane. May anchor the kinase to cytoskeletal and/or organelle-associated proteins (By similarity).	EB34589	OG0001143	FBgn0266098	rg	ENSG00000198589,ENSG00000172915	LRBA,NBEA	PF06469	DUF1088	Family	6.17256e-76	0.522622	0.28	0.016	1.23562e-71	Photoreceptor_r2b
Nbea-5	Putative neurobeachin homolog	Suppressor enhancer of lin-12	Binds to type II regulatory subunits of protein kinase A and anchors/targets them to the membrane. May anchor the kinase to cytoskeletal and/or organelle-associated proteins (By similarity).	EB34685	OG0001143	FBgn0266098	rg	ENSG00000198589,ENSG00000172915	LRBA,NBEA	PF00400	WD40	Repeat	3.78998e-79	0.769134	0.39	0.03	7.58679e-75	Photoreceptor_r2b
Ncam1-1	Neural cell adhesion molecule 1	CD56	This protein is a cell adhesion molecule involved in neuron- neuron adhesion, neurite fasciculation, outgrowth of neurites, etc.	EB09292	OG0001678	FBgn0053543,FBgn0000635,FBgn0031627	CG33543,Fas2,fipi	ENSG00000149294,ENSG00000154654	NCAM1,NCAM2	PF13927	Ig_3	Domain	2.31309e-295	1.17046	0.525	0.122	4.63034e-291	Endothelial
Ncam1-1	Neural cell adhesion molecule 1	CD56	This protein is a cell adhesion molecule involved in neuron- neuron adhesion, neurite fasciculation, outgrowth of neurites, etc.	EB09292	OG0001678	FBgn0053543,FBgn0000635,FBgn0031627	CG33543,Fas2,fipi	ENSG00000149294,ENSG00000154654	NCAM1,NCAM2	PF13927	Ig_3	Domain	0	1.48687	0.634	0.128	0	Photoreceptor_r1
Ncam1-1	Neural cell adhesion molecule 1	CD56	This protein is a cell adhesion molecule involved in neuron- neuron adhesion, neurite fasciculation, outgrowth of neurites, etc.	EB09292	OG0001678	FBgn0053543,FBgn0000635,FBgn0031627	CG33543,Fas2,fipi	ENSG00000149294,ENSG00000154654	NCAM1,NCAM2	PF13927	Ig_3	Domain	1.92351e-221	0.459352	0.391	0.113	3.85048e-217	Photoreceptor_r2
Ndk-1	-	-	-	EB17200	OG0001590	FBgn0000150	awd	ENSG00000103202,ENSG00000239672,ENSG00000243678,ENSG00000011052,ENSG00000103024	NME4,NME1,NME2,NME1-NME2,NME3	PF00334	NDK	Domain	1.23447e-131	0.416723	0.272	0.106	2.47117e-127	Lentigenic
Ndk-1	-	-	-	EB17200	OG0001590	FBgn0000150	awd	ENSG00000103202,ENSG00000239672,ENSG00000243678,ENSG00000011052,ENSG00000103024	NME4,NME1,NME2,NME1-NME2,NME3	PF00334	NDK	Domain	1.10614e-174	0.343114	0.342	0.107	2.21428e-170	Photoreceptor_r2
Ndk-2	-	-	-	EB25278	OG0001590	FBgn0000150	awd	ENSG00000103202,ENSG00000239672,ENSG00000243678,ENSG00000011052,ENSG00000103024	NME4,NME1,NME2,NME1-NME2,NME3	PF00334	NDK	Domain	2.41236e-130	1.02767	0.633	0.321	4.82906e-126	Endothelial
Ndk-2	-	-	-	EB25278	OG0001590	FBgn0000150	awd	ENSG00000103202,ENSG00000239672,ENSG00000243678,ENSG00000011052,ENSG00000103024	NME4,NME1,NME2,NME1-NME2,NME3	PF00334	NDK	Domain	0	1.13332	0.899	0.283	0	Blood1
Ndl1b	-	-	-	EB18678	OG0002692	FBgn0036059	nudE	ENSG00000166579,ENSG00000072864,ENSG00000275911	NDEL1,NDE1,NDE1	PF04880	NUDE_C	Family	0	0.759949	0.467	0.022	0	Photoreceptor_r1
Ndl1b	-	-	-	EB18678	OG0002692	FBgn0036059	nudE	ENSG00000166579,ENSG00000072864,ENSG00000275911	NDEL1,NDE1,NDE1	PF04880	NUDE_C	Family	8.70518e-25	0.344286	0.268	0.04	1.7426e-20	Photoreceptor_r2b
Ndrg1	Protein NDRG1	N-myc downstream-regulated gene 1 protein	Stress-responsive protein involved in hormone responses, cell growth, and differentiation. Acts as a tumor suppressor in many cell types. Necessary but not sufficient for p53/TP53-mediated caspase activation and apoptosis. Required for vesicular recycling of CDH1 and TF. May also function in lipid trafficking. Protects cells from spindle disruption damage. Functions in p53/TP53-dependent mitotic …	EB00262	OG0008140	FBgn0027608	CG2082			PF03096	Ndr	Domain	4.74261e-42	0.769052	0.402	0.056	9.49375e-38	Photoreceptor_r2b
Ndrg3	-	-	-	EB39800	OG0001298	FBgn0043070	MESK2	ENSG00000103034,ENSG00000104419,ENSG00000165795,ENSG00000101079	NDRG4,NDRG1,NDRG2,NDRG3	PF03096	Ndr	Domain	0	0.834763	0.54	0.107	0	Photoreceptor_r2
Ndrg3	-	-	-	EB39800	OG0001298	FBgn0043070	MESK2	ENSG00000103034,ENSG00000104419,ENSG00000165795,ENSG00000101079	NDRG4,NDRG1,NDRG2,NDRG3	PF03096	Ndr	Domain	2.65465e-32	0.845518	0.646	0.164	5.31408e-28	Photoreceptor_r2b
Ndrg3	-	-	-	EB39800	OG0001298	FBgn0043070	MESK2	ENSG00000103034,ENSG00000104419,ENSG00000165795,ENSG00000101079	NDRG4,NDRG1,NDRG2,NDRG3	PF03096	Ndr	Domain	4.95824e-194	0.59084	0.593	0.146	9.9254e-190	Photoreceptor_r1
Ndua4	Cytochrome c oxidase subunit NDUFA4	-	Component of the cytochrome c oxidase, the last enzyme in the mitochondrial electron transport chain which drives oxidative phosphorylation. The respiratory chain contains 3 multisubunit complexes succinate dehydrogenase (complex II, CII), ubiquinol- cytochrome c oxidoreductase (cytochrome b-c1 complex, complex III, CIII) and cytochrome c oxidase (complex IV, CIV), that cooperate to transfer elec…	EB36336	OG0002334	FBgn0052230	ND-MLRQ	ENSG00000166920,ENSG00000189043,ENSG00000185633	C15orf48,NDUFA4,NDUFA4L2	PF06522	B12D	Family	5.12628e-47	0.358349	0.334	0.169	1.02618e-42	Endothelial
Neb2	Neurabin-2	Spinophilin	Seems to act as a scaffold protein in multiple signaling pathways. Modulates excitatory synaptic transmission and dendritic spine morphology. Binds to actin filaments (F-actin) and shows cross- linking activity. Binds along the sides of the F-actin. May play an important role in linking the actin cytoskeleton to the plasma membrane at the synaptic junction. Believed to target protein phosphatase …	EB15577	OG0002088	FBgn0010905	Spn	ENSG00000108819,ENSG00000158528	PPP1R9B,PPP1R9A	PF17817	PDZ_5	Domain	2.5084e-22	0.484387	0.415	0.094	5.02131e-18	Photoreceptor_r2b
Neb2	Neurabin-2	Spinophilin	Seems to act as a scaffold protein in multiple signaling pathways. Modulates excitatory synaptic transmission and dendritic spine morphology. Binds to actin filaments (F-actin) and shows cross- linking activity. Binds along the sides of the F-actin. May play an important role in linking the actin cytoskeleton to the plasma membrane at the synaptic junction. Believed to target protein phosphatase …	EB15577	OG0002088	FBgn0010905	Spn	ENSG00000108819,ENSG00000158528	PPP1R9B,PPP1R9A	PF17817	PDZ_5	Domain	0	0.907963	0.57	0.074	0	Photoreceptor_r1
Neb2	Neurabin-2	Spinophilin	Seems to act as a scaffold protein in multiple signaling pathways. Modulates excitatory synaptic transmission and dendritic spine morphology. Binds to actin filaments (F-actin) and shows cross- linking activity. Binds along the sides of the F-actin. May play an important role in linking the actin cytoskeleton to the plasma membrane at the synaptic junction. Believed to target protein phosphatase …	EB15577	OG0002088	FBgn0010905	Spn	ENSG00000108819,ENSG00000158528	PPP1R9B,PPP1R9A	PF17817	PDZ_5	Domain	1.20918e-238	1.26537	0.519	0.082	2.42054e-234	Pigmented2
Netr-1	Neurotrypsin	Serine protease 12	Plays a role in neuronal plasticity and the proteolytic action may subserve structural reorganizations associated with learning and memory operations.	EB14113	OG0000053	FBgn0023479	teq	ENSG00000168079,ENSG00000179954,ENSG00000038945,ENSG00000177575,ENSG00000214279,ENSG00000146700,ENSG00000177675,ENSG00000073754,ENSG00000019169,ENSG00000187908,ENSG00000164099	SCARA5,SSC5D,MSR1,CD163,SCART1,SSC4D,CD163L1,CD5L,MARCO,DMBT1,PRSS12	PF00530	SRCR	Domain	0	2.91271	0.991	0.268	0	Blood1
Netr-1	Neurotrypsin	Serine protease 12	Plays a role in neuronal plasticity and the proteolytic action may subserve structural reorganizations associated with learning and memory operations.	EB14113	OG0000053	FBgn0023479	teq	ENSG00000168079,ENSG00000179954,ENSG00000038945,ENSG00000177575,ENSG00000214279,ENSG00000146700,ENSG00000177675,ENSG00000073754,ENSG00000019169,ENSG00000187908,ENSG00000164099	SCARA5,SSC5D,MSR1,CD163,SCART1,SSC4D,CD163L1,CD5L,MARCO,DMBT1,PRSS12	PF00530	SRCR	Domain	0	1.00788	0.886	0.2	0	Blood2
Nf70-1	-	-	-	EB18981	OG0000935	-	-			PF00038	Filament	Coiled-coil	1.9419e-43	1.5483	0.768	0.198	3.8873e-39	Photoreceptor_r2b
Nf70-1	-	-	-	EB18981	OG0000935	-	-			PF00038	Filament	Coiled-coil	6.56863e-106	2.45457	0.567	0.19	1.31491e-101	Lentigenic_associated
Nf70-1	-	-	-	EB18981	OG0000935	-	-			PF00038	Filament	Coiled-coil	0	1.3254	0.753	0.176	0	Photoreceptor_r1
Nf70-2	-	-	-	EB28949	OG0000935	-	-			PF00038	Filament	Coiled-coil	1.02827e-164	2.41559	0.574	0.137	2.05839e-160	Lentigenic_associated
Nf70-2	-	-	-	EB28949	OG0000935	-	-			PF00038	Filament	Coiled-coil	2.81798e-162	2.21554	0.897	0.143	5.64103e-158	Pigmented_Tyro1+
Nfkb1-1	Nuclear factor NF-kappa-B p105 subunit	Nuclear factor of kappa light polypeptide gene enhancer in B-cells 1	NF-kappa-B is a pleiotropic transcription factor present in almost all cell types and is the endpoint of a series of signal transduction events that are initiated by a vast array of stimuli related to many biological processes such as inflammation, immunity, differentiation, cell growth, tumorigenesis and apoptosis. NF-kappa-B is a homo- or heterodimeric complex formed by the Rel-like domain- con…	EB03792	OG0000724	FBgn0000250	cact	ENSG00000146232,ENSG00000100906,ENSG00000282905,ENSG00000104825,ENSG00000069399	NFKBIE,NFKBIA,NFKBIB,NFKBIB,BCL3	PF12796	Ank_2	Repeat	0	0.548142	0.329	0.013	0	Photoreceptor_r1
Nhrf2	Na(+)/H(+) exchange regulatory cofactor NHE-RF2	Tyrosine kinase activator protein 1	Scaffold protein that connects plasma membrane proteins with members of the ezrin/moesin/radixin family and thereby helps to link them to the actin cytoskeleton and to regulate their surface expression. Necessary for cAMP-mediated phosphorylation and inhibition of SLC9A3. May also act as scaffold protein in the nucleus (By similarity). {ECO:0000250}.	EB51414	OG0003079	FBgn0010620	CG10939	ENSG00000065054,ENSG00000109062	SLC9A3R2,SLC9A3R1	PF00595	PDZ	Domain	2.56306e-65	0.548545	0.382	0.051	5.13073e-61	Pigmented_Tyro1+
Nhrf2	Na(+)/H(+) exchange regulatory cofactor NHE-RF2	Tyrosine kinase activator protein 1	Scaffold protein that connects plasma membrane proteins with members of the ezrin/moesin/radixin family and thereby helps to link them to the actin cytoskeleton and to regulate their surface expression. Necessary for cAMP-mediated phosphorylation and inhibition of SLC9A3. May also act as scaffold protein in the nucleus (By similarity). {ECO:0000250}.	EB51414	OG0003079	FBgn0010620	CG10939	ENSG00000065054,ENSG00000109062	SLC9A3R2,SLC9A3R1	PF00595	PDZ	Domain	1.19144e-240	0.512713	0.269	0.037	2.38502e-236	Endothelial
Nid2	Nidogen-2	Osteonidogen	Cell adhesion glycoprotein which is widely distributed in basement membranes. Binds to collagens I and IV, to perlecan and to laminin 1. Does not bind fibulins. It probably has a role in cell- extracellular matrix interactions.	EB14572	OG0002020	FBgn0010415	Sdc	ENSG00000169439,ENSG00000124145,ENSG00000115884	SDC2,SDC4,SDC1	PF00086	Thyroglobulin_1	Domain	5.56119e-27	0.726709	0.317	0.053	1.11324e-22	Photoreceptor_r2b
Ninj2	Ninjurin-2	Nerve injury-induced protein 2	Homophilic cell adhesion molecule that promotes axonal growth. May play a role in nerve regeneration and in the formation and function of other tissues.	EB39950	OG0001140	FBgn0038079,FBgn0036101,FBgn0036822	NijC,NijA,NijB	ENSG00000171840,ENSG00000131669	NINJ2,NINJ1	PF04923	Ninjurin	Family	4.31371e-225	0.39719	0.293	0.047	8.63518e-221	Endothelial
Nipbl-2	Nipped-B-like protein	SCC2 homolog	Plays an important role in the loading of the cohesin complex on to DNA (PubMed:29094699). Forms a heterodimeric complex (also known as cohesin loading complex) with MAU2/SCC4 which mediates the loading of the cohesin complex onto chromatin. Plays a role in cohesin loading at sites of DNA damage. Its recruitment to double-strand breaks (DSBs) sites occurs in a CBX3-, RNF8- and RNF168-dependent ma…	EB15306	OG0002346	FBgn0026401	Nipped-B	ENSG00000164190	NIPBL	PF12765	Cohesin_HEAT	Family	9.09663e-18	0.302047	0.272	0.075	1.82096e-13	Pigmented_Tyro1+
Nipbl-2	Nipped-B-like protein	SCC2 homolog	Plays an important role in the loading of the cohesin complex on to DNA (PubMed:29094699). Forms a heterodimeric complex (also known as cohesin loading complex) with MAU2/SCC4 which mediates the loading of the cohesin complex onto chromatin. Plays a role in cohesin loading at sites of DNA damage. Its recruitment to double-strand breaks (DSBs) sites occurs in a CBX3-, RNF8- and RNF168-dependent ma…	EB15306	OG0002346	FBgn0026401	Nipped-B	ENSG00000164190	NIPBL	PF12765	Cohesin_HEAT	Family	0	0.810515	0.539	0.055	0	Photoreceptor_r1
Nipbl-2	Nipped-B-like protein	SCC2 homolog	Plays an important role in the loading of the cohesin complex on to DNA (PubMed:29094699). Forms a heterodimeric complex (also known as cohesin loading complex) with MAU2/SCC4 which mediates the loading of the cohesin complex onto chromatin. Plays a role in cohesin loading at sites of DNA damage. Its recruitment to double-strand breaks (DSBs) sites occurs in a CBX3-, RNF8- and RNF168-dependent ma…	EB15306	OG0002346	FBgn0026401	Nipped-B	ENSG00000164190	NIPBL	PF12765	Cohesin_HEAT	Family	1.11801e-30	0.548675	0.415	0.075	2.23803e-26	Photoreceptor_r2b
Nipbl-3	Nipped-B-like protein	SCC2 homolog	Plays an important role in the loading of the cohesin complex on to DNA (PubMed:29094699). Forms a heterodimeric complex (also known as cohesin loading complex) with MAU2/SCC4 which mediates the loading of the cohesin complex onto chromatin. Plays a role in cohesin loading at sites of DNA damage. Its recruitment to double-strand breaks (DSBs) sites occurs in a CBX3-, RNF8- and RNF168-dependent ma…	EB40009	OG0002346	FBgn0026401	Nipped-B	ENSG00000164190	NIPBL	PF12765	Cohesin_HEAT	Family	1.55923e-19	0.333909	0.256	0.046	3.12127e-15	Photoreceptor_r2b
Nntm	NAD(P) transhydrogenase, mitochondrial	Pyridine nucleotide transhydrogenase	The transhydrogenation between NADH and NADP is coupled to respiration and ATP hydrolysis and functions as a proton pump across the membrane (By similarity). May play a role in reactive oxygen species (ROS) detoxification in the adrenal gland (PubMed:22634753).	EB20913	OG0004779	-	-	ENSG00000112992	NNT	PF05222	AlaDh_PNT_N	Domain	4.99148e-93	0.33205	0.305	0.077	9.99195e-89	Photoreceptor_r1
Nntm	NAD(P) transhydrogenase, mitochondrial	Pyridine nucleotide transhydrogenase	The transhydrogenation between NADH and NADP is coupled to respiration and ATP hydrolysis and functions as a proton pump across the membrane (By similarity). May play a role in reactive oxygen species (ROS) detoxification in the adrenal gland (PubMed:22634753).	EB20913	OG0004779	-	-	ENSG00000112992	NNT	PF05222	AlaDh_PNT_N	Domain	5.38479e-184	0.31318	0.254	0.061	1.07793e-179	Photoreceptor_r2
Nntm	NAD(P) transhydrogenase, mitochondrial	Pyridine nucleotide transhydrogenase	The transhydrogenation between NADH and NADP is coupled to respiration and ATP hydrolysis and functions as a proton pump across the membrane (By similarity). May play a role in reactive oxygen species (ROS) detoxification in the adrenal gland (PubMed:22634753).	EB20913	OG0004779	-	-	ENSG00000112992	NNT	PF05222	AlaDh_PNT_N	Domain	5.42465e-09	0.327754	0.268	0.086	0.000108591	Photoreceptor_r2b
Noc	Zinc finger protein Noc	Zinc finger protein NocA	May negatively regulate Notch-induced cell proliferation in the eye-head primordium. Required for development of the supraesophageal ganglion and ocelli. May act in leg and wing primordia to negatively regulate body-wall specifying genes and thereby promote appendage formation. Plays a role in tracheal development.	EB12712	OG0002764	FBgn0005771,FBgn0004858	noc,elB	ENSG00000183779,ENSG00000165655	ZNF703,ZNF503				2.38624e-262	0.517741	0.305	0.031	4.77677e-258	Photoreceptor_r1
Nova1-2	RNA-binding protein Nova-1	Ventral neuron-specific protein 1	May regulate RNA splicing or metabolism in a specific subset of developing neurons.	EB34754	OG0001180	FBgn0261552	ps	ENSG00000104967,ENSG00000139910	NOVA2,NOVA1	PF00013	KH_1	Domain	2.64408e-164	0.358773	0.275	0.04	5.29292e-160	Photoreceptor_r1
Nova1-2	RNA-binding protein Nova-1	Ventral neuron-specific protein 1	May regulate RNA splicing or metabolism in a specific subset of developing neurons.	EB34754	OG0001180	FBgn0261552	ps	ENSG00000104967,ENSG00000139910	NOVA2,NOVA1	PF00013	KH_1	Domain	9.40841e-22	0.417035	0.28	0.05	1.88338e-17	Photoreceptor_r2b
Npc2-1	NPC intracellular cholesterol transporter 2 {ECO:0000312|MGI:MGI:1915213}	Niemann Pick type C2 protein homolog	Intracellular cholesterol transporter which acts in concert with NPC1 and plays an important role in the egress of cholesterol from the lysosomal compartment (PubMed:12591949, PubMed:17018531, PubMed:21315718, PubMed:26296895). Unesterified cholesterol that has been released from LDLs in the lumen of the late endosomes/lysosomes is transferred by NPC2 to the cholesterol-binding pocket in the N-te…	EB03683	OG0000800	FBgn0039154,FBgn0031381,FBgn0038198,FBgn0051410,FBgn0037783,FBgn0037782	Npc2f,Npc2a,Npc2b,Npc2e,Npc2c,Npc2d	ENSG00000119655	NPC2	PF02221	E1_DerP2_DerF2	Domain	3.14539e-190	0.46825	0.3	0.059	6.29644e-186	Endothelial
Npc2-2	NPC intracellular cholesterol transporter 2 {ECO:0000312|MGI:MGI:1915213}	Niemann Pick type C2 protein homolog	Intracellular cholesterol transporter which acts in concert with NPC1 and plays an important role in the egress of cholesterol from the lysosomal compartment (PubMed:12591949, PubMed:17018531, PubMed:21315718, PubMed:26296895). Unesterified cholesterol that has been released from LDLs in the lumen of the late endosomes/lysosomes is transferred by NPC2 to the cholesterol-binding pocket in the N-te…	EB32035	OG0000800	FBgn0039154,FBgn0031381,FBgn0038198,FBgn0051410,FBgn0037783,FBgn0037782	Npc2f,Npc2a,Npc2b,Npc2e,Npc2c,Npc2d	ENSG00000119655	NPC2	PF02221	E1_DerP2_DerF2	Domain	0	1.69676	0.486	0.047	0	Photoreceptor_r1
Npc2-2	NPC intracellular cholesterol transporter 2 {ECO:0000312|MGI:MGI:1915213}	Niemann Pick type C2 protein homolog	Intracellular cholesterol transporter which acts in concert with NPC1 and plays an important role in the egress of cholesterol from the lysosomal compartment (PubMed:12591949, PubMed:17018531, PubMed:21315718, PubMed:26296895). Unesterified cholesterol that has been released from LDLs in the lumen of the late endosomes/lysosomes is transferred by NPC2 to the cholesterol-binding pocket in the N-te…	EB32035	OG0000800	FBgn0039154,FBgn0031381,FBgn0038198,FBgn0051410,FBgn0037783,FBgn0037782	Npc2f,Npc2a,Npc2b,Npc2e,Npc2c,Npc2d	ENSG00000119655	NPC2	PF02221	E1_DerP2_DerF2	Domain	7.16704e-275	0.414572	0.251	0.038	1.4347e-270	Photoreceptor_r2
Npff2-5	Neuropeptide FF receptor 2	Neuropeptide G-protein coupled receptor	Receptor for NPAF (A-18-F-amide) and NPFF (F-8-F-amide) neuropeptides, also known as morphine-modulating peptides. Can also be activated by a variety of naturally occurring or synthetic FMRF-amide like ligands. This receptor mediates its action by association with G proteins that activate a phosphatidylinositol-calcium second messenger system.	EB55890	OG0015165	-	-			PF00001	7tm_1	Family	0	1.23925	0.57	0.036	0	Photoreceptor_r1
Npl1a	-	-	-	EB51826	OG0001021	FBgn0015268,FBgn0040345	Nap1,CG3708	ENSG00000205531,ENSG00000273562,ENSG00000187109	NAP1L4,NAP1L4,NAP1L1	PF00956	NAP	Family	1.88811e-151	0.357217	0.252	0.03	3.77961e-147	White_Body
Nr1d2	Nuclear receptor subfamily 1 group D member 2	Rev-erb-beta	Transcriptional repressor which coordinates circadian rhythm and metabolic pathways in a heme-dependent manner. Integral component of the complex transcription machinery that governs circadian rhythmicity and forms a critical negative limb of the circadian clock by directly repressing the expression of core clock components ARNTL/BMAL1 and CLOCK. Also regulates genes involved in metabolic functio…	EB13272	OG0007081	-	-			PF00104	Hormone_recep	Domain	7.18681e-124	0.557964	0.36	0.067	1.43865e-119	Lentigenic_associated
Nr1d2	Nuclear receptor subfamily 1 group D member 2	Rev-erb-beta	Transcriptional repressor which coordinates circadian rhythm and metabolic pathways in a heme-dependent manner. Integral component of the complex transcription machinery that governs circadian rhythmicity and forms a critical negative limb of the circadian clock by directly repressing the expression of core clock components ARNTL/BMAL1 and CLOCK. Also regulates genes involved in metabolic functio…	EB13272	OG0007081	-	-			PF00104	Hormone_recep	Domain	3.97904e-64	0.838749	0.449	0.072	7.96525e-60	Pigmented_Tyro1+
Nr1d2	Nuclear receptor subfamily 1 group D member 2	Rev-erb-beta	Transcriptional repressor which coordinates circadian rhythm and metabolic pathways in a heme-dependent manner. Integral component of the complex transcription machinery that governs circadian rhythmicity and forms a critical negative limb of the circadian clock by directly repressing the expression of core clock components ARNTL/BMAL1 and CLOCK. Also regulates genes involved in metabolic functio…	EB13272	OG0007081	-	-			PF00104	Hormone_recep	Domain	6.91333e-16	0.443143	0.305	0.074	1.38391e-11	Photoreceptor_r2b
Nr2e3-1	Photoreceptor-specific nuclear receptor	Retina-specific nuclear receptor	Orphan nuclear receptor of retinal photoreceptor cells.	EB05301	OG0008904	-	-			PF00104	Hormone_recep	Domain	6.39402e-179	0.519468	0.328	0.054	1.27996e-174	Photoreceptor_r1
Nr2e3-1	Photoreceptor-specific nuclear receptor	Retina-specific nuclear receptor	Orphan nuclear receptor of retinal photoreceptor cells.	EB05301	OG0008904	-	-			PF00104	Hormone_recep	Domain	5.12595e-22	0.310441	0.272	0.064	1.02611e-17	Pigmented_Tyro1+
Nr3ba	-	-	-	EB21136	OG0001115	FBgn0038975	Nrx-1	ENSG00000179915,ENSG00000110076,ENSG00000021645	NRXN1,NRXN2,NRXN3	PF02210	Laminin_G_2	Domain	0	0.469754	0.338	0.007	0	Photoreceptor_r1
Nr5a2	Nuclear receptor subfamily 5 group A member 2	Liver receptor homolog 1	Nuclear receptor that acts as a key metabolic sensor by regulating the expression of genes involved in bile acid synthesis, cholesterol homeostasis and triglyceride synthesis. Together with the oxysterol receptors NR1H3/LXR-alpha and NR1H2/LXR-beta, acts as an essential transcriptional regulator of lipid metabolism. Plays an anti- inflammatory role during the hepatic acute phase response by actin…	EB29350	OG0003725	FBgn0001078	ftz-f1	ENSG00000116833,ENSG00000136931	NR5A2,NR5A1	PF00105	zf-C4	Domain	0	0.641543	0.404	0.02	0	Photoreceptor_r1
Nrg-3	Neuroglian	-	The long isoform may play a role in neural and glial cell adhesion in the developing embryo. The short isoform may be a more general cell adhesion molecule involved in other tissues and imaginal disk morphogenesis. Vital for embryonic development. Essential for septate junctions. Septate junctions, which are the equivalent of vertebrates tight junctions, are characterized by regular arrays of tra…	EB23824	OG0000680	FBgn0264975	Nrg	ENSG00000198910,ENSG00000134121,ENSG00000091129,ENSG00000163531	L1CAM,CHL1,NRCAM,NFASC	PF07679	I-set	Domain	2.41103e-92	0.380419	0.272	0.019	4.8264e-88	Pigmented_Tyro1+
Nrg-4	Neuroglian	-	The long isoform may play a role in neural and glial cell adhesion in the developing embryo. The short isoform may be a more general cell adhesion molecule involved in other tissues and imaginal disk morphogenesis. Vital for embryonic development. Essential for septate junctions. Septate junctions, which are the equivalent of vertebrates tight junctions, are characterized by regular arrays of tra…	EB50753	OG0000680	FBgn0264975	Nrg	ENSG00000198910,ENSG00000134121,ENSG00000091129,ENSG00000163531	L1CAM,CHL1,NRCAM,NFASC	PF13927	Ig_3	Domain	0	0.571993	0.389	0.028	0	Photoreceptor_r1
Nrg-4	Neuroglian	-	The long isoform may play a role in neural and glial cell adhesion in the developing embryo. The short isoform may be a more general cell adhesion molecule involved in other tissues and imaginal disk morphogenesis. Vital for embryonic development. Essential for septate junctions. Septate junctions, which are the equivalent of vertebrates tight junctions, are characterized by regular arrays of tra…	EB50753	OG0000680	FBgn0264975	Nrg	ENSG00000198910,ENSG00000134121,ENSG00000091129,ENSG00000163531	L1CAM,CHL1,NRCAM,NFASC	PF13927	Ig_3	Domain	1.01116e-165	1.39329	0.659	0.041	2.02414e-161	Photoreceptor_r2b
Ns1ba	-	-	-	EB28839	OG0000012	FBgn0038475,FBgn0040038,FBgn0001301,FBgn0040230,FBgn0031119,FBgn0036170,FBgn0037978,FBgn0262580,FBgn0032485,FBgn0034396,FBgn0030114	Keap1,klhl10,kel,dbo,CG1812,CG11714,KLHL18,CG43120,CG9426,CG15097,CG17754	ENSG00000122550,ENSG00000162413,ENSG00000076321,ENSG00000172578,ENSG00000168427,ENSG00000114796,ENSG00000167487,ENSG00000109466,ENSG00000261609,ENSG00000198642,ENSG00000187715,ENSG00000003096,ENSG00000175946,ENSG00000114648,ENSG00000124743,ENSG00000116679,ENSG00000197429,ENSG00000197705,ENSG00000102271,ENSG00000109790,ENSG00000149243,ENSG00000163376,ENSG00000179454,ENSG00000161594,ENSG00000183655…	KLHL7,KLHL21,KLHL20,KLHL6,KLHL30,KLHL24,KLHL26,KLHL2,GAN,KLHL9,KBTBD12,KLHL13,KLHL38,KLHL18,KLHL31,IVNS1ABP,IPP,KLHL14,KLHL4,KLHL5,KLHL35,KBTBD8,KLHL28,KLHL10,KLHL25,KLHL40,KLHL8,KLHL41,KLHL36,KEAP1,KBTBD2,KLHL3,KLHL17,KLHL1,KLHL12,KLHL23,ENC1	PF00651	BTB	Domain	0	0.98677	0.59	0.082	0	Photoreceptor_r1
Ns1ba	-	-	-	EB28839	OG0000012	FBgn0038475,FBgn0040038,FBgn0001301,FBgn0040230,FBgn0031119,FBgn0036170,FBgn0037978,FBgn0262580,FBgn0032485,FBgn0034396,FBgn0030114	Keap1,klhl10,kel,dbo,CG1812,CG11714,KLHL18,CG43120,CG9426,CG15097,CG17754	ENSG00000122550,ENSG00000162413,ENSG00000076321,ENSG00000172578,ENSG00000168427,ENSG00000114796,ENSG00000167487,ENSG00000109466,ENSG00000261609,ENSG00000198642,ENSG00000187715,ENSG00000003096,ENSG00000175946,ENSG00000114648,ENSG00000124743,ENSG00000116679,ENSG00000197429,ENSG00000197705,ENSG00000102271,ENSG00000109790,ENSG00000149243,ENSG00000163376,ENSG00000179454,ENSG00000161594,ENSG00000183655…	KLHL7,KLHL21,KLHL20,KLHL6,KLHL30,KLHL24,KLHL26,KLHL2,GAN,KLHL9,KBTBD12,KLHL13,KLHL38,KLHL18,KLHL31,IVNS1ABP,IPP,KLHL14,KLHL4,KLHL5,KLHL35,KBTBD8,KLHL28,KLHL10,KLHL25,KLHL40,KLHL8,KLHL41,KLHL36,KEAP1,KBTBD2,KLHL3,KLHL17,KLHL1,KLHL12,KLHL23,ENC1	PF00651	BTB	Domain	3.36363e-123	0.282533	0.253	0.081	6.73332e-119	Photoreceptor_r2
Nucl-1	Nucleolin	Protein C23	Nucleolin is the major nucleolar protein of growing eukaryotic cells. It is found associated with intranucleolar chromatin and pre-ribosomal particles. It induces chromatin decondensation by binding to histone H1. It is thought to play a role in pre-rRNA transcription and ribosome assembly. May play a role in the process of transcriptional elongation. Binds RNA oligonucleotides with 5'-UUAGGG- 3'…	EB52925	OG0003344	-	-	ENSG00000115053	NCL	PF00076	RRM_1	Domain	1.58468e-17	0.356377	0.316	0.098	3.17221e-13	Pigmented_Tyro1+
Nucl-1	Nucleolin	Protein C23	Nucleolin is the major nucleolar protein of growing eukaryotic cells. It is found associated with intranucleolar chromatin and pre-ribosomal particles. It induces chromatin decondensation by binding to histone H1. It is thought to play a role in pre-rRNA transcription and ribosome assembly. May play a role in the process of transcriptional elongation. Binds RNA oligonucleotides with 5'-UUAGGG- 3'…	EB52925	OG0003344	-	-	ENSG00000115053	NCL	PF00076	RRM_1	Domain	9.69985e-178	0.556011	0.464	0.087	1.94172e-173	White_Body
Oaz2	Ornithine decarboxylase antizyme 2	Seizure-related protein 15	Ornithine decarboxylase (ODC) antizyme protein that negatively regulates ODC activity and intracellular polyamine biosynthesis and uptake in response to increased intracellular polyamine levels. Binds to ODC monomers, inhibiting the assembly of the functional ODC homodimers. Does not target the ODC monomers for degradation, which allows a protein synthesis-independent restoration of ODC activity …	EB33842	OG0002798	FBgn0014184	Oda	ENSG00000273734,ENSG00000180304,ENSG00000104904,ENSG00000143450	AC005258.1,OAZ2,OAZ1,OAZ3	PF02100	ODC_AZ	Family	2.7777e-194	0.684026	0.661	0.374	5.5604e-190	Photoreceptor_r2
Oaz2	Ornithine decarboxylase antizyme 2	Seizure-related protein 15	Ornithine decarboxylase (ODC) antizyme protein that negatively regulates ODC activity and intracellular polyamine biosynthesis and uptake in response to increased intracellular polyamine levels. Binds to ODC monomers, inhibiting the assembly of the functional ODC homodimers. Does not target the ODC monomers for degradation, which allows a protein synthesis-independent restoration of ODC activity …	EB33842	OG0002798	FBgn0014184	Oda	ENSG00000273734,ENSG00000180304,ENSG00000104904,ENSG00000143450	AC005258.1,OAZ2,OAZ1,OAZ3	PF02100	ODC_AZ	Family	2.61091e-57	0.562973	0.605	0.398	5.22651e-53	Endothelial
Ofut1-2	GDP-fucose protein O-fucosyltransferase 1	Peptide-O-fucosyltransferase 1	Catalyzes the reaction that attaches fucose through an O- glycosidic linkage to a conserved serine or threonine residue found in the consensus sequence C2-X(4,5)-[S/T]-C3 of EGF domains, where C2 and C3 are the second and third conserved cysteines. Specifically uses GDP- fucose as donor substrate and proper disulfide pairing of the substrate EGF domains is required for fucose transfer. Plays a cr…	EB24774	OG0002287	FBgn0033901	O-fut1	ENSG00000101346	POFUT1	PF10250	O-FucT	Family	1.11139e-165	1.07848	0.451	0.019	2.22478e-161	Photoreceptor_r2b
Oga	Protein O-GlcNAcase {ECO:0000303|PubMed:16517082, ECO:0000305}	N-acetyl-beta-glucosaminidase	Cleaves GlcNAc but not GalNAc from O-glycosylated proteins.	EB00758	OG0003941	FBgn0038870	Oga	ENSG00000198408	OGA	PF07555	NAGidase	Family	9.86713e-15	0.361635	0.305	0.075	1.9752e-10	Photoreceptor_r2b
Oga	Protein O-GlcNAcase {ECO:0000303|PubMed:16517082, ECO:0000305}	N-acetyl-beta-glucosaminidase	Cleaves GlcNAc but not GalNAc from O-glycosylated proteins.	EB00758	OG0003941	FBgn0038870	Oga	ENSG00000198408	OGA	PF07555	NAGidase	Family	0	0.681487	0.492	0.057	0	Photoreceptor_r1
Oga	Protein O-GlcNAcase {ECO:0000303|PubMed:16517082, ECO:0000305}	N-acetyl-beta-glucosaminidase	Cleaves GlcNAc but not GalNAc from O-glycosylated proteins.	EB00758	OG0003941	FBgn0038870	Oga	ENSG00000198408	OGA	PF07555	NAGidase	Family	7.09144e-21	0.382773	0.287	0.075	1.41956e-16	Pigmented_Tyro1+
Ogrl1-1	-	-	-	EB23447	OG0000755	-	-	ENSG00000060491,ENSG00000119900	OGFR,OGFRL1	PF04664	OGFr_N	Family	2.20425e-287	0.469126	0.309	0.041	4.41247e-283	Endothelial
Onec	Homeobox protein onecut	-	Transcriptional regulator. Binds and recognize ATTG sites.	EB08317	OG0002009	FBgn0028996	onecut	ENSG00000119547,ENSG00000205922,ENSG00000169856	ONECUT2,ONECUT3,ONECUT1	PF02376	CUT	Domain	0	0.468105	0.298	0.029	0	Photoreceptor_r2
Onec	Homeobox protein onecut	-	Transcriptional regulator. Binds and recognize ATTG sites.	EB08317	OG0002009	FBgn0028996	onecut	ENSG00000119547,ENSG00000205922,ENSG00000169856	ONECUT2,ONECUT3,ONECUT1	PF02376	CUT	Domain	4.95355e-89	0.295973	0.253	0.057	9.91602e-85	Photoreceptor_r1
Opsd-1	Rhodopsin	-	Photoreceptor required for image-forming vision at low light intensity. Required for photoreceptor cell viability after birth (PubMed:9020854). Light-induced isomerization of 11-cis to all-trans retinal triggers a conformational change that activates signaling via G-proteins. Subsequent receptor phosphorylation mediates displacement of the bound G-protein alpha subunit by the arrestin SAG and ter…	EB03817	OG0015201	-	-			PF00001	7tm_1	Family	0	1.12031	0.474	0.043	0	Photoreceptor_r1
Opsd-2	Rhodopsin	-	Photoreceptor required for image-forming vision at low light intensity. Required for photoreceptor cell viability after birth (PubMed:9020854). Light-induced isomerization of 11-cis to all-trans retinal triggers a conformational change that activates signaling via G-proteins. Subsequent receptor phosphorylation mediates displacement of the bound G-protein alpha subunit by the arrestin SAG and ter…	EB15884	OG0001181	FBgn0014019,FBgn0003250,FBgn0003248,FBgn0036260,FBgn0003249,FBgn0002940,FBgn0019940	Rh5,Rh4,Rh2,Rh7,Rh3,ninaE,Rh6	ENSG00000122375	OPN4	PF00001	7tm_1	Family	0	3.993	0.996	0.525	0	Photoreceptor_r2
Opsd-2	Rhodopsin	-	Photoreceptor required for image-forming vision at low light intensity. Required for photoreceptor cell viability after birth (PubMed:9020854). Light-induced isomerization of 11-cis to all-trans retinal triggers a conformational change that activates signaling via G-proteins. Subsequent receptor phosphorylation mediates displacement of the bound G-protein alpha subunit by the arrestin SAG and ter…	EB15884	OG0001181	FBgn0014019,FBgn0003250,FBgn0003248,FBgn0036260,FBgn0003249,FBgn0002940,FBgn0019940	Rh5,Rh4,Rh2,Rh7,Rh3,ninaE,Rh6	ENSG00000122375	OPN4	PF00001	7tm_1	Family	1.26337e-166	1.35251	0.981	0.571	2.52902e-162	Photoreceptor_r1
Osb11	Oxysterol-binding protein-related protein 11	-	Plays a role in regulating ADIPOQ and FABP4 levels in differentiating adipocytes and is also involved in regulation of adipocyte triglyceride storage (PubMed:23028956). Weakly binds 25- hydroxycholesterol (PubMed:17428193). {ECO:0000269|PubMed:17428193, ECO:0000269|PubMed:23028956}.	EB08324	OG0003620	-	-	ENSG00000144645,ENSG00000144909	OSBPL10,OSBPL11	PF01359	Transposase_1	Family	7.44398e-305	0.348974	0.255	0.017	1.49014e-300	Photoreceptor_r1
Osbl6	Oxysterol-binding protein-related protein 6	-	Regulates cellular transport and efflux of cholesterol (By similarity). Plays a role in phosphatidylinositol-4-phophate (PI4P) turnover at the neuronal membrane (PubMed:30028970). Binds via its PH domain PI4P, phosphatidylinositol-4,5-diphosphate, phosphatidylinositol-3,4,5-triphosphate, and phosphatidic acid (PubMed:30028970). Weakly binds 25-hydroxycholesterol (By similarity).	EB18387	OG0001772	-	-	ENSG00000079156,ENSG00000006025,ENSG00000070882	OSBPL6,OSBPL7,OSBPL3	PF15409	PH_8	Domain	0	0.74453	0.533	0.063	0	Photoreceptor_r1
Osbp1	Oxysterol-binding protein 1	-	Lipid transporter involved in lipid countertransport between the Golgi complex and membranes of the endoplasmic reticulum: specifically exchanges sterol with phosphatidylinositol 4-phosphate (PI4P), delivering sterol to the Golgi in exchange for PI4P, which is degraded by the SAC1/SACM1L phosphatase in the endoplasmic reticulum.	EB34548	OG0003814	FBgn0020626	Osbp	ENSG00000110048,ENSG00000184792	OSBP,OSBP2	PF00169	PH	Domain	1.42216e-14	0.275152	0.256	0.057	2.84687e-10	Photoreceptor_r2b
Ostca	-	-	-	EB54474	OG0008576	FBgn0031529	CG9662	ENSG00000198856	OSTC	PF04756	OST3_OST6	Family	1.33894e-175	0.34667	0.346	0.095	2.68029e-171	Blood1
[truncated: 1,051 more rows]

## Sheet: TableS5_AdultOL_Cluster_Markers
Uniprot top hit				Eberryi_gene_id	Gene_family_id	Drosophila ortholog		Human ortholog		Pfam domains			Seurat DE information
[truncated: 9,903 more rows]

## Sheet: TableS6_HatchlingOL_Markers
Uniprot top hit				Eberryi_gene_id	Gene_family_id	Drosophila ortholog		Human ortholog		Pfam domains			Seurat DE information
[truncated: 1,727 more rows]

[truncated: 6 more sheets: TableS7_Brain_Markers, TableS8_Volumetric_analysis, TableS9_squid_chicken_coexpres, TableS10_GeneOriginDuplication, TableS12_coexpression, TableS11_Neuropeptides]
